# Supplementary material for: Targeting papillomavirus infections: high-throughput screening reveals an effective inhibitor of cutaneous β-HPV types
Source: J Virol. 2025 Jul 8;99(8):e00918-25. doi: 10.1128/jvi.00918-25 (PMC12363231; doi:10.1128/jvi.00918-25)
Supplement: Table S1 — Results of initial HTS of the NCI Diversity Set VI library of small molecule compounds in U2OS cells. [file jvi.00918-25-s0005.xlsx]

## Sheet: data
	Supplementary Table TS1. Results of initial HTS of the NCI Diversity Set VI library of small molecule compounds in U2OS cells. Nluc activity, normalized to the number of viable cells, is shown relative to DMSO-treated controls (± SD).
	PLATE	WELLS	NSC	MW	NLUC1	NLUC2	NLUC3	VIABILITY1	VIABILITY2	VIABILITY3	NLUC1/VIABILITY1	NLUC2/VIABILITY2	NLUC3/VIABILITY3	Normalized% to control1	Normalized% to control2	Normalized% to control3	Average	STDEV
1	4860	A02	18473	125	82167	54946	39682	0.504	0.456	0.439	163030	120496	90391.8	98.309	100.459	120.462	106.41	12.2165
2	4860	A03	54260	150	71021	50473	37818	0.467	0.386	0.446	152079	130759	84793.7	91.7057	109.016	113.001	104.574	11.3212
3	4860	A04	149877	122	74070	44265	36566	0.437	0.443	0.356	169497	99921	102713	102.209	83.3056	136.882	107.465	27.1724
4	4860	A05	7606	158	76898	59908	37922	0.444	0.375	0.42	173194	159755	90290.5	104.438	133.19	120.327	119.318	14.4024
5	4860	A06	11470	182	87429	50295	34643	0.47	0.367	0.429	186019	137044	80752.9	112.172	114.255	107.616	111.348	3.39537
6	4860	A07	16162	165	74682	47030	35238	0.431	0.364	0.467	173276	129203	75456.1	104.488	107.719	100.557	104.255	3.58634
7	4860	A08	20559	193	80063	54533	36997	0.43	0.36	0.27	186193	151481	137026	112.277	126.292	182.609	140.392	37.2261
8	4860	A09	29629	163	74761	50481	36840	0.473	0.357	0.478	158057	141403	77071.1	95.3104	117.89	102.71	105.303	11.5111
9	4860	A10	35534	181	73526	53046	28935	0.39	0.429	0.383	188528	123650	75548.3	113.685	103.089	100.68	105.818	6.91853
10	4860	A11	42028	158	64811	42407	27796	0.421	0.439	0.426	153945	96599.1	65248.8	92.831	80.536	86.9545	86.7739	6.14947
11	4860	B02	30041	136	71474	49696	34886	0.464	0.416	0.46	154039	119462	75839.1	92.8873	99.5968	101.068	97.8506	4.36081
12	4860	B03	65248	150	85538	48852	38678	0.465	0.423	0.413	183953	115489	93651.3	110.926	96.2851	124.805	110.672	14.2618
13	4860	B04	173969	146	71968	58903	41119	0.455	0.345	0.408	158171	170733	100782	95.3794	142.343	134.308	124.01	25.1183
14	4860	B05	7950	185	76205	48348	32096	0.543	0.454	0.482	140341	106493	66589.2	84.6272	88.7851	88.7408	87.3844	2.38785
15	4860	B06	12588	158	79299	53947	35135	0.407	0.384	0.401	194838	140487	87618.5	117.49	117.126	116.766	117.127	0.362033
16	4860	B07	16631	154	78087	54533	36497	0.431	0.366	0.377	181176	148997	96809	109.252	124.221	129.014	120.829	10.3085
17	4860	B08	22847	171	78212	60461	35310	0.428	0.355	0.267	182738	170313	132247	110.194	141.992	176.241	142.809	33.0311
18	4860	B09	29851	155	73253	55274	36570	0.393	0.345	0.389	186394	160214	94010.3	112.398	133.573	125.284	123.752	10.6703
19	4860	B10	35679	180	81506	58265	31144	0.419	0.352	0.385	194525	165526	80893.5	117.301	138.001	107.804	121.035	15.4412
20	4860	B11	42231	182	78302	52361	24827	0.492	0.416	0.511	159150	125868	48585.1	95.9697	104.938	64.7475	88.5516	21.0971
21	4860	C02	38968	129.2	67138	50640	36016	0.443	0.392	0.412	151553	129184	87417.5	91.3884	107.702	116.498	105.196	12.7409
22	4860	C03	75071	131	83059	51475	39485	0.447	0.386	0.391	185814	133355	100985	112.048	111.18	134.578	119.269	13.2654
23	4860	C04	200686	138	63126	45199	35155	0.435	0.373	0.268	145117	121177	131175	87.5075	101.027	174.812	121.116	46.9914
24	4860	C05	9441	190	75956	48632	39356	0.445	0.369	0.433	170688	131794	90891.5	102.927	109.879	121.127	111.311	9.18446
25	4860	C06	13213	187	90456	53643	40134	0.438	0.367	0.459	206521	146166	87437.9	124.535	121.861	116.525	120.973	4.07782
26	4860	C07	16646	180	74635	50014	42321	0.461	0.349	0.375	161898	143307	112856	97.6266	119.477	150.399	122.501	26.5157
27	4860	C08	23225	156	90357	52280	37749	0.435	0.332	0.45	207717	157470	83886.7	125.256	131.285	111.792	122.778	9.97976
28	4860	C09	29874	185	74328	55613	30690	0.439	0.349	0.452	169312	159350	67898.2	102.097	132.852	90.4853	108.478	21.8923
29	4860	C10	37408	166	66312	42113	38190	0.432	0.343	0.356	153500	122778	107275	92.5624	102.362	142.961	112.629	26.722
30	4860	C11	42774	172	68618	39535	26414	0.466	0.359	0.374	147249	110125	70625.7	88.793	91.8131	94.12	91.5754	2.67147
31	4860	D02	41833	125	90652	51755	35744	0.424	0.37	0.428	213802	139878	83514	128.925	116.619	111.296	118.947	9.04233
32	4860	D03	113532	145	84684	46846	35808	0.431	0.34	0.392	196483	137782	91346.9	118.481	114.871	121.734	118.362	3.4332
33	4860	D04	679449	136	65777	60139	31090	0.346	0.379	0.487	190107	158678	63839.8	114.637	132.292	85.0768	110.669	23.8565
34	4860	D05	9489	182	67327	44800	39263	0.413	0.382	0.384	163019	117277	102247	98.3027	97.7759	136.261	110.78	22.0689
35	4860	D06	14767	185	70604	48938	38646	0.44	0.416	0.496	160464	117639	77915.3	96.7616	98.0777	103.835	99.558	3.76171
36	4860	D07	16873	190	65542	55898	35035	0.41	0.413	0.347	159859	135346	100965	96.3967	112.84	134.553	114.596	19.1385
37	4860	D08	27389	180	67617	50210	29647	0.431	0.38	0.446	156884	132132	66473.1	94.603	110.16	88.586	97.783	11.133
38	4860	D09	31712	174	73047	45761	37532	0.331	0.308	0.359	220686	148575	104546	133.076	123.869	139.324	132.09	7.77479
39	4860	D10	37883	187	71812	45005	32367	0.47	0.398	0.514	152791	113078	62970.8	92.1352	94.2747	83.9187	90.1095	5.46708
40	4860	D11	43013	172	66667	43638	34538	0.453	0.375	0.386	147168	116368	89476.7	88.744	97.0177	119.242	101.668	15.7718
41	4860	E02	42633	149	63573	49929	35754	0.399	0.37	0.439	159331	134943	81444.2	96.0785	112.504	108.537	105.707	8.57088
42	4860	E03	122276	150	68516	46397	33795	0.38	0.329	0.262	180305	141024	128989	108.726	117.574	171.898	132.733	34.2053
43	4860	E04	4135	190	61535	41906	31633	0.387	0.308	0.36	159005	136058	87869.4	95.8821	113.434	117.1	108.805	11.341
44	4860	E05	10427	188	66397	51395	31700	0.429	0.324	0.396	154772	158627	80050.5	93.3292	132.249	106.68	110.753	19.7771
45	4860	E06	14771	198	72618	56786	35565	0.535	0.305	0.447	135735	186184	79563.8	81.8497	155.224	106.031	114.368	37.3908
46	4860	E07	17796	162	66844	52046	32148	0.444	0.35	0.434	150550	148703	74073.7	90.7833	123.976	98.7151	104.491	17.3337
47	4860	E08	27626	194	83370	56028	30024	0.399	0.361	0.362	208947	155202	82939.2	125.998	129.394	110.53	121.974	10.0554
48	4860	E09	34012	157	74916	50170	34264	0.395	0.328	0.426	189661	152957	80431.9	114.368	127.523	107.188	116.36	10.3124
49	4860	E10	40817	193	63993	51021	34720	0.432	0.327	0.355	148132	156028	97802.8	89.3254	130.082	130.338	116.582	23.6051
50	4860	E11	43512	200	69251	38892	25746	0.453	0.345	0.358	152872	112730	71916.2	92.1837	93.985	95.8399	94.0029	1.82813
51	4860	F02	47881	145	56118	47844	32625	0.432	0.359	0.391	129903	133270	83439.9	78.333	111.109	111.197	100.213	18.9488
52	4860	F03	123797	150	62256	51971	31567	0.395	0.341	0.435	157610	152408	72567.8	95.0409	127.064	96.7082	106.271	18.0268
53	4860	F04	4426	191	57974	49407	34786	0.393	0.342	0.379	147517	144465	91783.6	88.9543	120.442	122.316	110.571	18.7441
54	4860	F05	10772	178	62943	38459	34153	0.401	0.369	0.396	156965	104225	86244.9	94.6519	86.8938	114.935	98.827	14.4794
55	4860	F06	15133	171	62121	42175	30770	0.373	0.387	0.354	166544	108979	86920.9	100.428	90.8576	115.836	102.374	12.6024
56	4860	F07	18415	191	61523	36880	30309	0.425	0.324	0.442	144760	113827	68572.4	87.2921	94.8993	91.3837	91.1917	3.80724
57	4860	F08	28011	154	60562	54213	33205	0.376	0.315	0.449	161069	172105	73953.2	97.1267	143.486	98.5545	113.056	26.3632
58	4860	F09	34210	157	71197	50254	30365	0.376	0.27	0.375	189354	186126	80973.3	114.183	155.176	107.91	125.756	25.6705
59	4860	F10	40840	156	58415	42420	31056	0.365	0.296	0.372	160041	143311	83483.9	96.5068	119.48	111.256	109.081	11.6401
60	4860	F11	43546	156	52717	43435	24117	0.427	0.329	0.39	123459	132021	61838.5	74.4473	110.068	82.4097	88.975	18.6959
61	4860	G02	48231	138	53467	40543	28086	0.43	0.345	0.412	124342	117516	68169.9	74.9797	97.9747	90.8473	87.9339	11.7711
62	4860	G03	135857	142	60379	40533	27628	0.391	0.317	0.395	154422	127864	69944.3	93.1184	106.602	93.212	97.6442	7.75808
63	4860	G04	4936	165	61798	41563	34775	0.387	0.29	0.383	159685	143321	90796.3	96.2919	119.489	121.001	112.26	13.8497
64	4860	G05	11128	197	50188	43857	31506	0.403	0.299	0.402	124536	146679	78373.1	75.0968	122.288	104.445	100.61	23.8283
65	4860	G06	15776	193	51020	35739	28111	0.364	0.278	0.403	140165	128558	69754.3	84.5212	107.18	92.9588	94.8868	11.4519
66	4860	G07	19219	198	49746	40597	22830	0.419	0.335	0.427	118726	121185	53466	71.593	101.034	71.2521	81.2929	17.0969
67	4860	G08	28837	161	52615	40121	29212	0.374	0.298	0.413	140682	134634	70731.2	84.8329	112.246	94.2607	97.1134	13.9276
68	4860	G09	34794	160	54114	66955	25483	0.372	0.29	0.393	145468	230879	64842.2	87.7189	192.487	86.4127	122.206	60.8687
69	4860	G10	41331	199	63545	46754	31445	0.375	0.287	0.409	169453	162906	76882.6	102.183	135.817	102.458	113.486	19.3397
70	4860	G11	43805	184	52945	38442	30513	0.372	0.298	0.533	142325	129000	57247.7	85.8239	107.549	76.2917	89.8882	16.0202
71	4860	H02	51787	145	65289	48905	30927	0.34	0.338	0.374	192026	144689	82692.5	115.794	120.63	110.201	115.542	5.21887
72	4860	H03	148304	144	50924	37902	27318	0.434	0.381	0.512	117336	99480.3	53355.5	70.7553	82.9382	71.1047	74.9327	6.9351
73	4860	H04	5784	180	52482	42947	26535	0.479	0.345	0.354	109566	124484	74957.6	66.0695	103.784	99.893	89.9156	20.7427
74	4860	H05	11141	163	55972	42598	25940	0.484	0.255	0.428	115645	167051	60607.5	69.7352	139.273	80.7692	96.5924	37.3718
75	4860	H06	16021	164	44609	38036	27159	0.455	0.328	0.436	98041.8	115963	62291.3	59.1204	96.6804	83.0131	79.6046	19.0105
76	4860	H07	19848	188	46254	31694	31015	0.471	0.387	0.436	98203.8	81896.6	71135.3	59.2181	68.2784	94.7992	74.0986	18.4908
77	4860	H08	29193	184	50798	32963	25685	0.509	0.405	0.491	99799.6	81390.1	52311.6	60.1804	67.8561	69.7136	65.9167	5.05384
78	4860	H09	34983	191	57463	36396	36059	0.48	0.381	0.425	119715	95527.6	84844.7	72.1894	79.6427	113.069	88.3004	21.7717
79	4860	H10	42021	197	54720	31556	26083	0.475	0.371	0.456	115200	85056.6	57199.6	69.4671	70.9129	76.2276	72.2025	3.55998
80	4860	H11	44680	155	52270	37032	15693	0.498	0.431	0.599	104960	85921.1	26198.7	63.2921	71.6337	34.9139	56.6132	19.2494
81	4861	A02	44819	199	106980	57172	29643	0.444	0.359	0.413	240946	159253	71774.8	116.859	93.6721	87.3031	99.2779	15.5548
82	4861	A03	50751	186	113342	56513	36798	0.46	0.359	0.408	246396	157418	90191.2	119.502	92.5924	109.704	107.266	13.6193
83	4861	A04	56914	184	91985	79877	33435	0.431	0.401	0.425	213422	199195	78670.6	103.51	117.165	95.6908	105.455	10.8686
84	4861	A05	62129	184	95133	60588	38090	0.373	0.239	0.259	255048	253506	147066	123.698	149.111	178.883	150.564	27.621
85	4861	A06	66241	200	93082	61837	37907	0.457	0.359	0.386	203681	172248	98204.7	98.7849	101.315	119.451	106.517	11.2723
86	4861	A07	75846	157	86136	63481	31193	0.416	0.387	0.424	207058	164034	73568.4	100.423	96.4837	89.4847	95.4638	5.53993
87	4861	A08	81462	182.27	108067	68708	37098	0.452	0.406	0.47	239086	169232	78931.9	115.957	99.5411	96.0086	103.835	10.6448
88	4861	A09	85331	177	103505	59807	34744	0.439	0.414	0.439	235774	144461	79143.5	114.35	84.9714	96.266	98.5293	14.8197
89	4861	A10	97090	151	87818	55224	34035	0.433	0.406	0.445	202813	136020	76483.1	98.3641	80.0061	93.0301	90.4668	9.44365
90	4861	A11	106045	187	92152	69575	26226	0.251	0.423	0.566	367139	164480	46335.7	178.062	96.7462	56.3603	110.39	61.9876
91	4861	B02	45117	181	93580	61441	33481	0.404	0.321	0.354	231634	191405	94579.1	112.342	112.583	115.041	113.322	1.49343
92	4861	B03	50858	182	70613	72267	37017	0.389	0.338	0.392	181524	213808	94431.1	88.0392	125.761	114.861	109.554	19.4127
93	4861	B04	57741	174	97131	61800	38240	0.392	0.35	0.394	247783	176571	97055.8	120.175	103.858	118.054	114.029	8.87152
94	4861	B05	62318	194	101546	67810	38290	0.454	0.337	0.354	223670	201217	108164	108.48	118.355	131.565	119.466	11.5827
95	4861	B06	67307	186	97780	53669	41482	0.442	0.314	0.372	221222	170920	111511	107.292	100.534	135.636	114.488	18.624
96	4861	B07	77422	200	78219	53247	30863	0.408	0.346	0.493	191713	153893	62602.4	92.9808	90.5191	76.1463	86.5487	9.09246
97	4861	B08	82339	189.26	90106	59715	34210	0.371	0.307	0.287	242873	194511	119199	117.793	114.411	144.987	125.73	16.7623
98	4861	B09	88882	196	81736	53444	32092	0.376	0.335	0.465	217383	159534	69015.1	105.431	93.8373	83.9463	94.4047	10.7534
99	4861	B10	97104	192	120676	58736	31761	0.233	0.35	0.527	517923	167817	60267.6	251.192	98.7092	73.3063	141.069	96.2114
100	4861	B11	106261	179	69874	58218	25747	0.258	0.396	0.511	270829	147015	50385.5	131.352	86.4736	61.2863	93.0373	35.4911
101	4861	C02	45641	190	85446	61507	38133	0.365	0.272	0.334	234099	226129	114171	113.538	133.008	138.871	128.472	13.2618
102	4861	C03	51093	180	94506	74470	45751	0.387	0.328	0.413	244202	227043	110777	118.438	133.545	134.744	128.909	9.08814
103	4861	C04	57890	194	70740	64606	42101	0.392	0.351	0.396	180459	184063	106316	87.5226	108.265	129.317	108.368	20.8973
104	4861	C05	62511	190	86305	77505	42641	0.447	0.329	0.435	193076	235578	98025.3	93.6418	138.565	119.233	117.147	22.5344
105	4861	C06	68657	178	78520	57076	44292	0.443	0.326	0.434	177246	175080	102055	85.9642	102.981	124.135	104.36	19.1226
106	4861	C07	77913	194	104256	72329	37265	0.31	0.263	0.282	336310	275015	132145	163.11	161.763	160.735	161.869	1.19121
107	4861	C08	82769	172	84672	58993	39315	0.402	0.344	0.429	210627	171491	91643.4	102.154	100.87	111.47	104.831	5.78501
108	4861	C09	89720	151	92556	55176	36020	0.391	0.35	0.432	236716	157646	83379.6	114.807	92.7264	101.419	102.984	11.1233
109	4861	C10	97538	157	87780	65119	27954	0.385	0.353	0.425	228000	184473	65774.1	110.58	108.506	80.0042	99.6967	17.0857
110	4861	C11	108655	167	85087	63411	33343	0.238	0.406	0.505	357508	156185	66025.7	173.391	91.8671	80.3102	115.19	50.7344
111	4861	D02	45719	177	76210	53708	31822	0.386	0.315	0.394	197435	170502	80766.5	95.756	100.288	98.2401	98.0947	2.26959
112	4861	D03	53506	179	78330	54156	35375	0.389	0.341	0.473	201362	158815	74788.6	97.6607	93.4143	90.9689	94.0146	3.38603
113	4861	D04	60239	192	85677	62479	45297	0.395	0.408	0.405	216904	153135	111844	105.198	90.0731	136.042	110.438	23.4279
114	4861	D05	62609	195	73115	64523	33672	0.38	0.434	0.487	192408	148671	69141.7	93.3177	87.4472	84.1003	88.2884	4.66592
115	4861	D06	70717	165	67584	56232	38454	0.422	0.314	0.517	160152	179083	74379.1	77.6735	105.336	90.4708	91.16	13.8439
116	4861	D07	78609	173	79175	67429	35502	0.358	0.412	0.257	221159	163663	138140	107.262	96.2655	168.026	123.851	38.6498
117	4861	D08	83076	151	81826	62327	44435	0.375	0.414	0.433	218203	150548	102621	105.828	88.5517	124.823	106.401	18.1425
118	4861	D09	91438	194	66905	53759	42609	0.373	0.357	0.441	179370	150585	96619	86.9943	88.5736	117.522	97.6967	17.1876
119	4861	D10	99756	196	79481	61414	35580	0.369	0.301	0.414	215396	204033	85942	104.467	120.011	104.535	109.671	8.9549
120	4861	D11	109176	168	75106	53276	33552	0.36	0.351	0.449	208628	151783	74726.1	101.184	89.2783	90.8929	93.7852	6.45854
121	4861	E02	46273	198	75626	55604	40828	0.437	0.291	0.395	173057	191079	103362	83.9326	112.392	125.724	107.349	21.3471
122	4861	E03	54834	181	81936	49684	35687	0.4	0.348	0.393	204840	142770	90806.6	99.3473	83.9766	110.452	97.9254	13.295
123	4861	E04	60373	183	74922	54942	39717	0.375	0.307	0.456	199792	178964	87098.7	96.899	105.266	105.942	102.702	5.03723
124	4861	E05	62840	171	76670	51217	36004	0.371	0.335	0.487	206658	152887	73930.2	100.229	89.9271	89.9248	93.3602	5.94838
125	4861	E06	72292	198	69400	59781	33082	0.385	0.314	0.477	180260	190385	69354.3	87.4259	111.984	84.3589	94.5895	15.1417
126	4861	E07	78999	173	67370	48061	39305	0.371	0.322	0.47	181590	149258	83627.7	88.0712	87.7926	101.72	92.528	7.96194
127	4861	E08	83237	191	101249	62970	33311	0.372	0.349	0.447	272175	180430	74521.3	132.005	106.128	90.6437	109.592	20.8969
128	4861	E09	92264	176	90134	59000	30054	0.365	0.317	0.452	246942	186120	66491.2	119.767	109.475	80.8763	103.373	20.1506
129	4861	E10	100729	162	52621	48196	28970	0.404	0.299	0.397	130250	161191	72972.3	63.1712	94.8115	88.7597	82.2474	16.7954
130	4861	E11	109231	197	66154	49550	26904	0.375	0.314	0.416	176411	157803	64673.1	85.5591	92.8186	78.6649	85.6809	7.07764
131	4861	F02	47496	188	62132	60979	36242	0.39	0.297	0.359	159313	205316	100953	77.2666	120.766	122.793	106.942	25.7197
132	4861	F03	55459	189	77688	49825	31764	0.409	0.286	0.356	189946	174213	89224.7	92.1238	102.471	108.528	101.041	8.29523
133	4861	F04	60377	169	84082	69346	34899	0.393	0.315	0.321	213949	220146	108720	103.765	129.489	132.241	121.832	15.7064
134	4861	F05	63311	189	68629	55116	32792	0.374	0.272	0.327	183500	202632	100281	88.9974	119.187	121.977	110.054	18.2887
135	4861	F06	73482	179	69558	65382	38842	0.395	0.251	0.351	176096	260486	110661	85.4065	153.217	134.602	124.408	35.0355
136	4861	F07	79010	161	64941	59436	33112	0.371	0.275	0.25	175043	216131	132448	84.8958	127.127	161.103	124.375	38.1779
137	4861	F08	83339	191	69494	71562	38667	0.367	0.253	0.328	189357	282854	117887	91.838	166.373	143.392	133.868	38.1694
138	4861	F09	92753	187	72790	58741	34862	0.364	0.311	0.302	199973	188878	115437	96.9865	111.097	140.412	116.165	22.1517
139	4861	F10	102025	198	64224	57208	28720	0.343	0.279	0.286	187242	205047	100420	90.8122	120.607	122.145	111.188	17.6629
140	4861	F11	109528	195	70914	46132	26892	0.343	0.32	0.323	206746	144162	83257	100.272	84.7956	101.269	95.4456	9.23664
141	4861	G02	48422	173	58969	45745	34542	0.392	0.287	0.351	150431	159390	98410.3	72.959	93.7525	119.701	95.4709	23.4184
142	4861	G03	55573	171	62150	47471	34276	0.407	0.287	0.37	152703	165404	92637.8	74.0607	97.2899	112.68	94.6768	19.4417
143	4861	G04	60530	151	66854	53432	28161	0.381	0.29	0.328	175470	184248	85856.7	85.1027	108.374	104.432	99.3027	12.4545
144	4861	G05	63314	189	62474	52030	34676	0.386	0.249	0.37	161850	208956	93718.9	78.497	122.907	113.995	105.133	23.4937
145	4861	G06	75585	171	60245	46080	29385	0.389	0.266	0.325	154871	173233	90415.4	75.1126	101.895	109.977	95.6613	18.2487
146	4861	G07	79582	196	50037	45364	28102	0.365	0.289	0.313	137088	156969	89782.7	66.4874	92.3283	109.207	89.3409	21.5159
147	4861	G08	83345	199	74332	48631	28891	0.351	0.249	0.317	211772	195305	91138.8	102.709	114.878	110.856	109.481	6.19959
148	4861	G09	93260	157	58773	43269	28967	0.444	0.275	0.287	132372	157342	100930	64.2002	92.5476	122.766	93.1714	29.2881
149	4861	G10	102509	180	63339	47593	30116	0.346	0.241	0.285	183061	197481	105670	88.7843	116.158	128.532	111.158	20.3399
150	4861	G11	109813	187	70757	47622	28606	0.346	0.257	0.287	204500	185300	99672.5	99.1824	108.992	121.236	109.804	11.0494
151	4861	H02	49252	156	50750	43496	28923	0.469	0.344	0.362	108209	126442	79897.8	52.4813	74.3725	97.1835	74.6791	22.3527
152	4861	H03	55957	198	65694	42360	26247	0.418	0.318	0.385	157163	133208	68174	76.2238	78.352	82.9233	79.1664	3.42319
153	4861	H04	60548	175	49052	49865	28623	0.415	0.292	0.358	118198	170771	79952.5	57.3258	100.446	97.25	85.0074	24.0262
154	4861	H05	64952	154	61993	39941	28050	0.409	0.305	0.346	151572	130954	81069.4	73.5124	77.0265	98.6085	83.0491	13.5889
155	4861	H06	75786	159	52974	43907	29158	0.428	0.308	0.349	123771	142555	83547.3	60.0289	83.8502	101.623	81.8339	20.87
156	4861	H07	80807	198	62978	48290	25454	0.427	0.339	0.516	147489	142448	49329.5	71.5323	83.7874	60.0018	71.7738	11.8947
157	4861	H08	84200	169	58644	49838	30472	0.399	0.301	0.349	146977	165575	87312.3	71.284	97.3902	106.202	91.6254	18.1589
158	4861	H09	96979	152	55254	38525	23714	0.491	0.287	0.49	112534	134233	48395.9	54.5787	78.9554	58.8663	64.1335	13.014
159	4861	H10	104969	195	56277	39023	28700	0.335	0.302	0.515	167991	129215	55728.2	81.4756	76.0037	67.7848	75.088	6.89116
160	4861	H11	20586	192	49175	51846	21061	0.517	0.331	0.585	95116.1	156634	36001.7	46.1312	92.1316	43.7906	60.6845	27.2591
161	4862	A02	109885	181	95353	58801	44435	0.477	0.242	0.382	199901	242979	116322	105.667	173.384	148.158	142.403	34.2232
162	4862	A03	123458	193	100255	59021	42065	0.436	0.39	0.402	229943	151336	104639	121.547	107.99	133.278	120.938	12.6551
163	4862	A04	134580	167	65471	60692	39344	0.514	0.426	0.415	127375	142469	94804.8	67.3304	101.663	120.752	96.5816	27.0707
164	4862	A05	151901	189	98654	59252	39859	0.438	0.448	0.333	225237	132259	119697	119.06	94.3767	152.456	121.964	29.1484
165	4862	A06	160005	168	82187	58784	52921	0.452	0.366	0.424	181830	160612	124814	96.1147	114.609	158.974	123.232	32.3046
166	4862	A07	169458	185	77678	71556	30827	0.446	0.399	0.505	174166	179338	61043.6	92.0637	127.971	77.7504	99.2618	25.8727
167	4862	A08	195031	185.31	86782	67734	36365	0.487	0.365	0.61	178197	185573	59614.8	94.1946	132.42	75.9306	100.848	28.8266
168	4862	A09	276369	182	80425	69632	39039	0.456	0.235	0.343	176371	296306	113816	93.2291	211.437	144.966	149.877	59.2568
169	4862	A10	303244	199	102289	73881	46985	0.459	0.418	0.592	222852	176749	79366.6	117.799	126.124	101.088	115.004	12.7497
170	4862	A11	335649	166	81052	62887	39609	0.504	0.454	0.631	160817	138518	62771.8	85.0077	98.8428	79.9516	87.934	9.77965
171	4862	B02	111107	184	88671	51460	36373	0.455	0.415	0.245	194881	124000	148461	103.014	88.4834	189.093	126.863	54.38
172	4862	B03	125197	193	85197	59925	39751	0.363	0.451	0.423	234702	132871	93974	124.063	94.8138	119.693	112.857	15.7777
173	4862	B04	134784	182	76191	60432	45744	0.444	0.359	0.414	171601	168334	110493	90.708	120.119	140.733	117.187	25.1412
174	4862	B05	152632	174	91677	55949	42548	0.372	0.425	0.242	246444	131645	175818	130.269	93.9384	223.937	149.382	67.0738
175	4862	B06	162292	196	83945	60145	34866	0.443	0.394	0.423	189492	152652	82425.5	100.165	108.929	104.984	104.693	4.38921
176	4862	B07	169566	151	82781	69777	41723	0.437	0.329	0.247	189430	212088	168919	100.132	151.341	215.15	155.541	57.6238
177	4862	B08	203065	191	92365	65877	46925	0.447	0.387	0.257	206633	170225	182588	109.226	121.468	232.559	154.418	67.9489
178	4862	B09	278741	177	95874	62906	43767	0.482	0.328	0.426	198909	191787	102739	105.143	136.854	130.858	124.285	16.8466
179	4862	B10	303603	200	104878	61031	40709	0.372	0.337	0.427	281930	181101	95337.2	149.028	129.229	121.43	133.229	14.227
180	4862	B11	338205	175	85498	77808	39404	0.421	0.378	0.235	203083	205841	167677	107.349	146.883	213.568	155.933	53.6844
181	4862	C02	116565	199	88760	59874	38871	0.4	0.395	0.404	221900	151580	96215.3	117.296	108.164	122.548	116.003	7.27901
182	4862	C03	127216	162	98773	47769	44017	0.36	0.35	0.392	274369	136483	112288	145.031	97.3908	143.02	128.481	26.9433
183	4862	C04	134785	197	92102	63048	42485	0.427	0.343	0.427	215696	183813	99496.5	114.016	131.165	126.727	123.969	8.90076
184	4862	C05	154316	153	107868	60445	44084	0.41	0.331	0.457	263093	182613	96463.9	139.07	130.308	122.865	130.748	8.11158
185	4862	C06	162915	197	99751	71889	44586	0.436	0.359	0.515	228787	200248	86574.8	120.936	142.892	110.269	124.699	16.6338
186	4862	C07	173101	193	95864	70984	39491	0.452	0.278	0.401	212088	255338	98481.3	112.109	182.203	125.434	139.916	37.2231
187	4862	C08	206630	172	88729	57479	40891	0.404	0.25	0.269	219626	229916	152011	116.094	164.062	193.615	157.924	39.1233
188	4862	C09	279834	187	75951	57181	44083	0.39	0.248	0.4	194746	230569	110208	102.942	164.528	140.37	135.947	31.0302
189	4862	C10	303800	171	71846	55561	33027	0.398	0.332	0.368	180518	167352	89747.3	95.4212	119.419	114.31	109.717	12.641
190	4862	C11	339578	199	45617	38965	20121	0.229	0.207	0.231	199201	188237	87103.9	105.297	134.321	110.943	116.854	15.3883
191	4862	D02	117386	170	91717	50640	39101	0.403	0.403	0.494	227586	125658	79151.8	120.301	89.6662	100.815	103.594	15.5055
192	4862	D03	127458	195	72351	64214	46201	0.504	0.301	0.513	143554	213336	90060.4	75.8821	152.231	114.709	114.274	38.1763
193	4862	D04	135351	151	85766	60156	41016	0.406	0.345	0.535	211246	174365	76665.4	111.664	124.423	97.6478	111.245	13.3924
194	4862	D05	154718	183	84577	67518	34904	0.38	0.36	0.592	222571	187550	58959.5	117.651	133.831	75.0959	108.859	30.3384
195	4862	D06	163104	198	88125	57673	41103	0.384	0.372	0.477	229492	155035	86169.8	121.309	110.629	109.753	113.897	6.43374
196	4862	D07	176324	195	80752	48574	31443	0.191	0.187	0.245	422785	259754	128339	223.483	185.354	163.463	190.767	30.3738
197	4862	D08	227309	189	87143	65649	34711	0.341	0.386	0.444	255551	170075	78177.9	135.084	121.361	99.5742	118.673	17.9068
198	4862	D09	284701	152	90595	68081	52334	0.41	0.375	0.393	220963	181549	133165	116.801	129.549	169.611	138.654	27.5573
199	4862	D10	304902	186	89678	54582	41313	0.33	0.326	0.436	271752	167429	94754.6	143.647	119.474	120.688	127.936	13.6197
200	4862	D11	341902	178	79229	60418	34991	0.392	0.319	0.528	202115	189398	66270.8	106.837	135.15	84.4083	108.799	25.4276
201	4862	E02	118832	191	78843	52712	34584	0.444	0.49	0.508	177574	107576	68078.7	93.8653	76.7633	86.711	85.7799	8.58899
202	4862	E03	127947	199	68015	61477	43816	0.446	0.284	0.465	152500	216468	94228	80.6111	154.466	120.017	118.365	36.9554
203	4862	E04	136065	191	78068	43561	41419	0.388	0.365	0.49	201206	119345	84528.6	106.357	85.1618	107.663	99.7273	12.631
204	4862	E05	155196	169	74932	58836	36871	0.526	0.307	0.537	142456	191648	68661.1	75.302	136.755	87.4527	99.8367	32.5446
205	4862	E06	163158	165	82257	58631	37243	0.408	0.375	0.421	201610	156349	88463.2	106.571	111.567	112.674	110.271	3.2518
206	4862	E07	177952	156	87600	61295	39553	0.464	0.325	0.435	188793	188600	90926.4	99.7956	134.58	115.812	116.729	17.4105
207	4862	E08	234764	196	79250	61453	40331	0.394	0.452	0.537	201142	135958	75104.3	106.323	97.0163	95.6594	99.6663	5.80486
208	4862	E09	287065	178	76554	46863	30781	0.419	0.529	0.538	182706	88587.9	57213.8	96.5782	63.2142	72.8724	77.5549	17.1678
209	4862	E10	311723	189	66365	60631	29922	0.477	0.384	0.513	139130	157893	58327.5	73.5438	112.669	74.291	86.8345	22.3762
210	4862	E11	342460	183	69620	46782	39152	0.249	0.473	0.389	279598	98904.9	100648	147.795	70.5761	128.194	115.522	40.1389
211	4862	F02	119969	188	72825	53190	39816	0.358	0.387	0.417	203422	137442	95482	107.528	98.0751	121.614	109.073	11.8453
212	4862	F03	128068	183	78740	58465	34903	0.408	0.318	0.378	192990	183852	92336	102.014	131.192	117.607	116.938	14.6007
213	4862	F04	145180	167	82051	62112	34068	0.404	0.342	0.328	203097	181614	103866	107.356	129.595	132.293	123.081	13.685
214	4862	F05	155698	200	82449	55138	39222	0.397	0.3	0.315	207680	183793	124514	109.779	131.15	158.592	133.174	24.4694
215	4862	F06	163920	184	77501	63536	42080	0.284	0.245	0.215	272891	259331	195721	144.249	185.052	249.287	192.863	52.9528
216	4862	F07	191029	183	74245	55960	39016	0.362	0.325	0.273	205097	172185	142916	108.414	122.867	182.03	137.77	39.0055
217	4862	F08	246415	200	95555	55907	38934	0.353	0.266	0.293	270694	210177	132881	143.088	149.977	169.248	154.104	13.5597
218	4862	F09	287495	182	78611	54572	31593	0.372	0.279	0.304	211320	195599	103924	111.703	139.574	132.367	127.882	14.4669
219	4862	F10	321484	165	70001	63290	34781	0.376	0.288	0.323	186173	219757	107681	98.4105	156.813	137.152	130.792	29.7163
220	4862	F11	344494	175	71008	54021	33899	0.351	0.279	0.295	202302	193624	114912	106.936	138.165	146.362	130.488	20.8038
221	4862	G02	120312	196	60650	44024	35044	0.377	0.48	0.434	160875	91716.7	80746.5	85.0383	65.4468	102.846	84.4436	18.7066
222	4862	G03	131982	194	54520	46544	35283	0.333	0.271	0.344	163724	171749	102567	86.544	122.556	130.638	113.246	23.4751
223	4862	G04	147829	186	70710	55553	45588	0.39	0.319	0.345	181308	174147	132139	95.8388	124.267	168.304	129.47	36.5116
224	4862	G05	155703	196	67617	51269	33268	0.374	0.283	0.369	180794	181163	90157.2	95.5673	129.273	114.832	113.224	16.9103
225	4862	G06	164965	187	72554	51380	29197	0.377	0.263	0.463	192451	195361	63060.5	101.729	139.405	80.3193	107.151	29.9137
226	4862	G07	194242	161	82022	48010	32592	0.371	0.282	0.455	221084	170248	71630.8	116.864	121.485	91.2352	109.861	16.2954
227	4862	G08	269905	188	78174	52775	34116	0.364	0.246	0.347	214764	214533	98317	113.524	153.085	125.225	130.611	20.3233
228	4862	G09	288686	189	76742	57827	34420	0.406	0.278	0.394	189020	208011	87360.4	99.9153	148.431	111.27	119.872	25.3762
229	4862	G10	331198	155	72112	62452	39428	0.237	0.355	0.351	304270	175921	112330	160.836	125.533	143.074	143.148	17.6518
230	4862	G11	351110	183	78917	44679	40362	0.407	0.283	0.355	193899	157876	113696	102.495	112.657	144.813	119.988	22.0912
231	4862	H02	122131	173	31029	25255	15963	0.268	0.225	0.276	115780	112244	57837	61.2009	80.0949	73.6662	71.654	9.60635
232	4862	H03	134577	164	52662	57532	37889	0.566	0.353	0.397	93042.4	162980	95438.3	49.182	116.299	121.559	95.6797	40.354
233	4862	H04	150982	188	54446	40352	27791	0.373	0.296	0.366	145968	136324	75931.7	77.1582	97.2777	96.7132	90.3831	11.4565
234	4862	H05	156571	171	58431	53688	28167	0.421	0.331	0.592	138791	162199	47579.4	73.3646	115.742	60.6013	83.2358	28.8651
235	4862	H06	166900	156	61561	36320	24038	0.464	0.495	0.607	132675	73373.7	39601.3	70.1314	52.3577	50.4397	57.6429	10.8578
236	4862	H07	194243	176	54369	42945	22302	0.524	0.369	0.469	103758	116382	47552.2	54.846	83.0474	60.5667	66.1534	14.9077
237	4862	H08	272275	159	59234	46162	26321	0.447	0.408	0.568	132515	113142	46339.8	70.0469	80.7355	59.0224	69.9349	10.857
238	4862	H09	295701	189	81293	51134	29647	0.448	0.361	0.565	181458	141645	52472.6	95.918	101.075	66.8336	87.9421	18.4614
239	4862	H10	331208	175	56610	41570	31203	0.405	0.346	0.56	139778	120145	55719.6	73.8862	85.7322	70.9694	76.8626	7.81851
240	4862	H11	361056	198	62182	48504	25418	0.477	0.391	0.635	130361	124051	40028.3	68.9083	88.5199	50.9836	69.4706	18.7745
241	4863	A02	366808	197	227639	175666	108796	0.444	0.335	0.465	512700	524376	233970	96.138	124.616	115.907	112.22	14.5925
242	4863	A03	1451	239.28	235216	161863	105458	0.54	0.455	0.435	435585	355743	242432	81.6779	84.5409	120.099	95.4392	21.4038
243	4863	A04	5995	213	254126	187255	118765	0.562	0.282	0.525	452181	664025	226219	84.7899	157.803	112.067	118.22	36.8934
244	4863	A05	9341	237	238514	164726	119997	0.334	0.494	0.452	714114	333453	265480	133.906	79.2439	131.517	114.889	30.8924
245	4863	A06	11150	235	233487	193624	128400	0.347	0.507	0.475	672873	381901	270316	126.172	90.7574	133.912	116.947	23.0089
246	4863	A07	15362	227	258574	154956	97876	0.302	0.256	0.206	856205	605297	475126	160.55	143.846	235.373	179.923	48.7421
247	4863	A08	19096	222	251389	164568	117038	0.357	0.45	0.509	704171	365707	229937	132.041	86.9088	113.909	110.953	22.7109
248	4863	A09	22939	224	225093	176743	109965	0.586	0.532	0.483	384118	332224	227671	72.0271	78.9517	112.786	87.9216	21.8099
249	4863	A10	25368	216	235233	166561	88803	0.438	0.44	0.513	537062	378548	173105	100.706	89.9604	85.7548	92.1404	7.71032
250	4863	A11	173103	196	218854	179369	102434	0.546	0.387	0.269	400832	463486	380796	75.1611	110.146	188.643	124.65	58.1146
251	4863	B02	370387	161	247091	165324	103236	0.325	0.262	0.505	760280	631008	204428	142.562	149.957	101.272	131.264	26.2355
252	4863	B03	1620	215.21	248642	149584	127147	0.396	0.407	0.526	627884	367528	241724	117.736	87.3417	119.748	108.275	18.157
253	4863	B04	6866	232	243169	162248	104337	0.614	0.408	0.496	396041	397667	210357	74.2628	94.5039	104.209	90.9919	15.2789
254	4863	B05	9358	226	245499	165659	117025	0.52	0.492	0.596	472113	336705	196351	88.5274	80.0167	97.2704	88.6048	8.62711
255	4863	B06	11826	228	239578	184100	102156	0.45	0.348	0.487	532396	529023	209766	99.8311	125.72	103.916	109.823	13.9185
256	4863	B07	15364	242	246794	166789	111188	0.511	0.295	0.507	482963	565386	219306	90.5618	134.362	108.642	111.189	22.0108
257	4863	B08	19108	244	277628	181794	101211	0.413	0.381	0.481	672223	477150	210418	126.05	113.393	104.239	114.561	10.9525
258	4863	B09	23123	240	220265	162362	102590	0.536	0.456	0.405	410942	356057	253309	77.057	84.6156	125.487	95.7198	26.0546
259	4863	B10	26744	238	202230	127019	83681	0.381	0.358	0.469	530787	354802	178424	99.5295	84.3172	88.3898	90.7455	7.87499
260	4863	B11	281639	156	234854	177960	107192	0.306	0.408	0.275	767497	436176	389789	143.916	103.656	193.098	146.89	44.7953
261	4863	C02	372063	191	222170	154595	117813	0.474	0.405	0.464	468713	381716	253907	87.8898	90.7133	125.783	101.462	21.1101
262	4863	C03	1751	224	241081	163256	111986	0.315	0.41	0.474	765337	398185	236257	143.511	94.6272	117.04	118.393	24.4697
263	4863	C04	6910	250	244876	149311	104593	0.323	0.417	0.427	758130	358060	244948	142.159	85.0916	121.345	116.199	28.8798
264	4863	C05	9461	202	259771	172124	104484	0.333	0.417	0.499	780093	412767	209387	146.278	98.0926	103.728	116.033	26.3439
265	4863	C06	11891	225	243140	171457	114138	0.523	0.395	0.453	464895	434068	251960	87.1738	103.155	124.819	105.049	18.8939
266	4863	C07	15372	235	258353	171022	110564	0.47	0.427	0.523	549687	400520	211403	103.073	95.182	104.727	100.994	5.10108
267	4863	C08	19115	217	276410	181516	112425	0.491	0.412	0.474	562953	440573	237184	105.561	104.7	117.499	109.253	7.15358
268	4863	C09	23247	237	228428	150158	96026	0.304	0.344	0.476	751408	436506	201735	140.899	103.734	99.9379	114.857	22.6327
269	4863	C10	27032	223	222965	139384	100348	0.474	0.404	0.487	470390	345010	206053	88.2043	81.9903	102.077	90.7572	10.2839
270	4863	C11	365560	187	214857	151920	88656	0.568	0.455	0.458	378269	333890	193572	70.9304	79.3477	95.8939	82.0573	12.7004
271	4863	D02	407282	190.24	219655	151797	111902	0.254	0.345	0.435	864783	439991	257246	162.158	104.562	127.437	131.386	29.0003
272	4863	D03	2561	240	227097	126498	108948	0.571	0.533	0.454	397718	237332	239974	74.5773	56.4011	118.881	83.2864	32.1375
273	4863	D04	8090	247	195644	146546	110318	0.496	0.413	0.53	394444	354833	208147	73.9633	84.3247	103.114	87.1341	14.7772
274	4863	D05	10091	240	212326	134460	119760	0.476	0.445	0.509	446063	302157	235285	83.6426	71.8065	116.558	90.6691	23.1884
275	4863	D06	11991	226	226653	155197	95402	0.551	0.448	0.558	411348	346422	170971	77.1332	82.3258	84.6977	81.3856	3.86892
276	4863	D07	15571	246	213035	140588	110667	0.463	0.487	0.489	460119	288682	226313	86.2782	68.6041	112.113	88.9986	21.8819
277	4863	D08	19487	220	219879	131981	101601	0.395	0.414	0.63	556656	318795	161271	104.38	75.7603	79.8925	86.6777	15.4694
278	4863	D09	23248	227	206654	124758	98952	0.471	0.495	0.545	438756	252036	181563	82.2724	59.8955	89.9449	77.3709	15.6128
279	4863	D10	27628	208	204274	133814	92300	0.613	0.399	0.484	333237	335373	190702	62.4862	79.7002	94.4723	78.8862	16.0086
280	4863	D11	3961	228	175666	127339	95507	0.592	0.432	0.485	296733	294766	196922	55.6413	70.05	97.5533	74.4149	21.2942
281	4863	E02	513815	178	204070	136144	89202	0.513	0.435	0.42	397797	312975	212386	74.5922	74.3772	105.214	84.7278	17.7419
282	4863	E03	2805	246.26	209086	125229	109822	0.339	0.607	0.597	616773	206308	183956	115.653	49.0283	91.1304	85.2706	33.6966
283	4863	E04	8179	203	177050	140018	96724	0.521	0.373	0.465	339827	375383	208009	63.722	89.2084	103.046	85.3254	19.9473
284	4863	E05	10416	243	204993	157755	123251	0.53	0.395	0.589	386779	399380	209255	72.5261	94.9111	103.663	90.3667	16.0581
285	4863	E06	13653	218	221640	146089	97040	0.361	0.377	0.548	613961	387504	177080	115.126	92.0888	87.724	98.3129	14.723
286	4863	E07	16416	234	222949	134035	85179	0.436	0.514	0.569	511351	260768	149699	95.8849	61.9706	74.1598	77.3385	17.1791
287	4863	E08	19637	226	234630	121740	81789	0.408	0.423	0.456	575074	287801	179362	107.834	68.3949	88.8543	88.361	19.7241
288	4863	E09	23672	222	207905	124268	89453	0.361	0.469	0.47	575914	264964	190326	107.991	62.9676	94.2856	88.4149	23.0789
289	4863	E10	28341	210	174922	124537	94024	0.61	0.587	0.446	286757	212158	210816	53.7707	50.4186	104.436	69.5419	30.266
290	4863	E11	9852	240	175707	156226	79318	0.464	0.357	0.432	378679	437608	183606	71.0072	103.996	90.957	88.6534	16.6145
291	4863	F02	650438	179	189477	136741	97211	0.465	0.322	0.523	407477	424661	185872	76.4073	100.919	92.0793	89.8019	12.4136
292	4863	F03	3001	214	207653	132988	105856	0.422	0.453	0.452	492069	293572	234195	92.2693	69.7662	116.018	92.6845	23.1287
293	4863	F04	8481	208	202838	145804	95695	0.418	0.379	0.476	485258	384707	201040	90.9922	91.4242	99.5934	94.0033	4.84602
294	4863	F05	10428	204	180739	131691	93935	0.31	0.364	0.456	583029	361788	205998	109.326	85.9776	102.05	99.1176	11.9469
295	4863	F06	13974	247	187255	126826	91502	0.287	0.313	0.409	652456	405195	223721	122.344	96.293	110.83	109.822	13.0547
296	4863	F07	16813	216	205398	127208	90480	0.409	0.369	0.483	502196	344737	187329	94.1682	81.9254	92.8012	89.6316	6.70866
297	4863	F08	20045	205	201570	136740	96170	0.399	0.34	0.492	505188	402176	195467	94.7293	95.5757	96.8329	95.7126	1.05845
298	4863	F09	23895	221	180559	121002	81010	0.488	0.54	0.389	369998	224078	208252	69.3794	53.2512	103.166	75.2656	25.4728
299	4863	F10	29471	213	213613	113642	98330	0.539	0.45	0.439	396314	252538	223986	74.3139	60.0146	110.961	81.7631	26.2773
300	4863	F11	14303	222	186184	147283	74566	0.43	0.382	0.423	432986	385558	176279	81.1905	91.6263	87.3271	86.7146	5.24477
301	4863	G02	664971	169	173991	133444	98905	0.379	0.41	0.406	459079	325473	243608	86.0833	77.3474	120.681	94.7041	22.9172
302	4863	G03	4263	225	151264	95384	70999	0.47	0.442	0.404	321838	215801	175740	60.3489	51.2843	87.0601	66.2311	18.5991
303	4863	G04	8813	238	170924	126345	100209	0.409	0.375	0.425	417907	336920	235786	78.363	80.0677	116.806	91.7457	21.7198
304	4863	G05	10995	241	200931	117782	100077	0.352	0.393	0.368	570827	299700	271948	107.037	71.2225	134.721	104.327	31.8358
305	4863	G06	14304	222	164504	116848	91686	0.405	0.421	0.409	406183	277549	224171	76.1645	65.9584	111.052	84.3918	23.646
306	4863	G07	17129	242	163024	122470	95365	0.513	0.309	0.424	317786	396343	224917	59.5889	94.1894	111.422	88.4002	26.3971
307	4863	G08	21034	237	182350	116320	98098	0.416	0.597	0.347	438341	194841	282703	82.1947	46.3032	140.049	89.5155	47.2996
308	4863	G09	23906	201	196757	116336	108433	0.26	0.348	0.383	756758	334299	283115	141.902	79.4448	140.253	120.533	35.5931
309	4863	G10	29620	212	200929	125868	75944	0.523	0.594	0.413	384185	211899	183884	72.0398	50.357	91.0944	71.1637	20.3828
310	4863	G11	21725	244	180521	120368	72309	0.564	0.422	0.564	320073	285232	128207	60.0178	67.7843	63.5128	63.7717	3.88974
311	4863	H02	672441	158	137913	115796	82901	0.514	0.415	0.437	268313	279027	189705	50.3122	66.3096	93.9781	70.2	22.0914
312	4863	H03	4921	214	159695	116296	93812	0.422	0.489	0.438	378424	237824	214183	70.9594	56.518	106.104	77.8605	25.5033
313	4863	H04	9064	204	171546	112175	86023	0.386	0.389	0.449	444420	288368	191588	83.3345	68.5294	94.911	82.2583	13.2237
314	4863	H05	11149	235	161907	123295	92059	0.513	0.371	0.443	315608	332332	207808	59.1806	78.9773	102.946	80.3681	21.916
315	4863	H06	14540	219	154052	110248	82324	0.615	0.377	0.579	250491	292435	142183	46.9703	69.4961	70.4363	62.3009	13.285
316	4863	H07	19063	230	151413	100034	91844	0.636	0.348	0.547	238071	287454	167905	44.6414	68.3123	83.1786	65.3774	19.4356
317	4863	H08	21678	232	142313	101087	81887	0.601	0.468	0.466	236794	215998	175723	44.4019	51.3311	87.0517	60.9282	22.8874
318	4863	H09	24035	227	140543	100985	87487	0.548	0.507	0.441	256465	199181	198383	48.0906	47.3347	98.2773	64.5675	29.196
319	4863	H10	112975	191	149175	105886	77023	0.529	0.375	0.451	281994	282363	170783	52.8776	67.1024	84.6043	68.1948	15.8915
320	4863	H11	17339	213	144713	109813	74245	0.552	0.608	0.481	262161	180613	154356	49.1586	42.9221	76.4664	56.1824	17.8411
321	4864	A02	31208	248	236741	164747	86866	0.487	0.403	0.498	486121	408801	174430	107.37	128.136	98.4675	111.325	15.2246
322	4864	A03	34777	214	258857	162776	94592	0.448	0.399	0.505	577806	407960	187311	127.621	127.873	105.739	120.411	12.7068
323	4864	A04	38042	237	302524	143971	93389	0.502	0.463	0.507	602637	310952	184199	133.106	97.4662	103.982	111.518	18.9771
324	4864	A05	40614	224	299453	148043	102123	0.501	0.481	0.494	597711	307782	206727	132.017	96.4723	116.699	115.063	17.8289
325	4864	A06	47617	248	251748	164215	99348	0.475	0.443	0.48	529996	370688	206975	117.061	116.19	116.84	116.697	0.452712
326	4864	A07	55770	206	280571	170645	111540	0.446	0.388	0.455	629083	439807	245143	138.947	137.855	138.386	138.396	0.546023
327	4864	A08	59776	220	287047	148864	94864	0.498	0.462	0.455	576400	322216	208492	127.31	100.997	117.696	115.334	13.3148
328	4864	A09	63865	244	245073	161816	79655	0.474	0.425	0.461	517032	380744	172787	114.198	119.342	97.5404	110.36	11.3961
329	4864	A10	75885	234	274854	156126	79948	0.543	0.439	0.429	506177	355640	186359	111.8	111.473	105.202	109.492	3.71886
330	4864	A11	81120	249.33	273922	165820	101872	0.462	0.436	0.399	592905	380321	255318	130.956	119.209	144.13	131.432	12.4671
331	4864	B02	31664	233	236103	132083	82708	0.387	0.587	0.516	610085	225014	160287	134.751	70.5292	90.4836	98.5878	32.8688
332	4864	B03	35676	220.18	217394	136579	84423	0.387	0.318	0.491	561742	429494	171941	124.073	134.622	97.0625	118.586	19.3717
333	4864	B04	38490	249	207396	154207	76876	0.414	0.352	0.424	500957	438088	181311	110.647	137.316	102.352	116.772	18.2689
334	4864	B05	40669	209	196369	139383	85377	0.42	0.351	0.436	467545	397103	195819	103.268	124.469	110.542	112.76	10.7735
335	4864	B06	47619	216	232941	131758	80822	0.391	0.596	0.39	595757	221070	207236	131.586	69.2932	116.987	105.955	32.5786
336	4864	B07	56455	235	238932	154205	84131	0.408	0.438	0.4	585618	352066	210328	129.346	110.353	118.732	119.477	9.51858
337	4864	B08	60034	244.29	230276	152347	94318	0.399	0.346	0.422	577133	440309	223502	127.472	138.012	126.169	130.551	6.49408
338	4864	B09	63963	248	220951	137539	79066	0.38	0.383	0.37	581450	359110	213692	128.426	112.561	120.631	120.539	7.93297
339	4864	B10	77596	244	209825	129457	81945	0.474	0.274	0.519	442669	472471	157890	97.773	148.093	89.1307	111.666	31.8417
340	4864	B11	81213	237	230798	110071	85604	0.528	0.412	0.585	437117	267163	146332	96.5469	83.7405	82.6058	87.6311	7.74215
341	4864	C02	31741	203	221830	147732	80558	0.483	0.388	0.446	459275	380753	180623	101.441	119.345	101.964	107.583	10.1891
342	4864	C03	35964	238	229760	156655	88537	0.435	0.376	0.476	528184	416636	186002	116.661	130.592	105	117.418	12.8126
343	4864	C04	38743	248	205359	149739	76650	0.441	0.423	0.464	465667	353993	165194	102.853	110.957	93.2538	102.354	8.86208
344	4864	C05	41092	215	210060	136740	91570	0.377	0.439	0.554	557188	311481	165289	123.067	97.6317	93.3073	104.669	16.0795
345	4864	C06	48964	210	190380	123636	75128	0.488	0.506	0.561	390123	244340	133918	86.1671	76.5869	75.5982	79.4507	5.83756
346	4864	C07	57103	235	57946	40892	19817	0.121	0.119	0.134	478893	343630	147888	105.774	107.709	83.4844	98.989	13.4622
347	4864	C08	60266	228	242509	138502	84936	0.389	0.448	0.479	623416	309156	177319	137.695	96.9031	100.099	111.566	22.6851
348	4864	C09	66837	230	245770	143253	91984	0.384	0.425	0.41	640026	337066	224351	141.364	105.651	126.649	124.555	17.9481
349	4864	C10	78130	243	208725	136749	83850	0.423	0.454	0.4	493440	301209	209625	108.987	94.4122	118.336	107.245	12.0564
350	4864	C11	81660	217	245913	153812	95827	0.423	0.419	0.411	581355	367093	233156	128.405	115.063	131.619	125.029	8.77902
351	4864	D02	32838	202	191492	129537	80729	0.48	0.399	0.454	398942	324654	177817	88.1149	101.761	100.38	96.7518	7.51159
352	4864	D03	36425	241	187309	142900	89208	0.363	0.395	0.545	516003	361772	163684	113.97	113.395	92.4016	106.589	12.2901
353	4864	D04	38845	242	183164	156477	72937	0.337	0.478	0.394	543513	327358	185119	120.047	102.608	104.502	109.052	9.56843
354	4864	D05	42014	228	198677	137499	82297	0.409	0.522	0.592	485763	263408	139015	107.291	82.5636	78.4756	89.4435	15.5912
355	4864	D06	49652	225	178283	124965	68256	0.414	0.51	0.49	430635	245029	139298	95.1152	76.803	78.6352	83.5178	10.0853
356	4864	D07	57165	202	202651	118304	78278	0.411	0.434	0.511	493068	272590	153186	108.905	85.4416	86.4751	93.6072	13.2582
357	4864	D08	60419	203	184251	165287	79259	0.47	0.304	0.349	392023	543707	227103	86.5869	170.422	128.202	128.404	41.9178
358	4864	D09	67546	203	224620	131309	84273	0.465	0.403	0.493	483054	325829	170939	106.693	102.129	96.497	101.773	5.10728
359	4864	D10	79139	246	149933	108840	67408	0.423	0.494	0.418	354452	220324	161263	78.2883	69.0592	91.0348	79.4608	11.0346
360	4864	D11	81703	224	224955	90900	53099	0.437	0.477	0.5	514771	190566	106198	113.698	59.7318	59.9499	77.7934	31.0949
361	4864	E02	33005	243	182627	117369	77383	0.562	0.424	0.404	324959	276814	191542	71.7743	86.7656	108.128	88.8891	18.2694
362	4864	E03	36520	238	173194	122616	81548	0.411	0.336	0.428	421397	364929	190533	93.0746	114.385	107.558	105.006	10.8818
363	4864	E04	38983	224	168576	118062	63566	0.484	0.409	0.45	348298	288660	141258	76.9291	90.4788	79.7415	82.3831	7.15067
364	4864	E05	44688	232	173329	128420	80027	0.354	0.446	0.404	489630	287937	198087	108.145	90.2522	111.822	103.407	11.5394
365	4864	E06	49701	230	197731	111241	71442	0.445	0.463	0.571	444339	240261	125117	98.142	75.3085	70.6301	81.3602	14.7205
366	4864	E07	57318	225	178237	115606	77410	0.551	0.423	0.621	323479	273300	124654	71.4474	85.6643	70.3684	75.8267	8.53667
367	4864	E08	61888	207	151697	110567	72864	0.584	0.363	0.324	259755	304592	224889	57.3726	95.4726	126.952	93.2658	34.8423
368	4864	E09	69421	250	164842	125845	77601	0.588	0.418	0.451	280344	301065	172064	61.92	94.3669	97.1322	84.473	19.5804
369	4864	E10	79253	244	156939	109820	75613	0.387	0.336	0.602	405527	326845	125603	89.5695	102.448	70.9042	87.6405	15.8599
370	4864	E11	83715	247	188598	120516	71833	0.476	0.468	0.63	396214	257513	114021	87.5125	80.7158	64.3659	77.5314	11.8974
371	4864	F02	34488	239	155894	110670	76233	0.387	0.361	0.469	402827	306565	162544	88.9731	96.091	91.7577	92.2739	3.58692
372	4864	F03	36582	219	193182	122254	74468	0.364	0.356	0.366	530720	343410	203464	117.221	107.64	114.858	113.24	4.99139
373	4864	F04	39336	223	167976	111809	69994	0.398	0.377	0.419	422050	296576	167050	93.219	92.9598	94.3016	93.4935	0.711757
374	4864	F05	45153	222	189809	128832	65321	0.316	0.297	0.283	600661	433778	230816	132.669	135.965	130.298	132.977	2.84593
375	4864	F06	50633	237	171716	130445	75482	0.367	0.333	0.402	467891	391727	187766	103.344	122.784	105.996	110.708	10.5421
376	4864	F07	57345	226	192235	120927	81712	0.422	0.348	0.474	455533	347491	172388	100.614	108.919	97.315	102.283	5.97924
377	4864	F08	61910	231	172433	114832	63836	0.419	0.344	0.476	411535	333814	134109	90.8964	104.632	75.7061	90.4115	14.469
378	4864	F09	70534	240	159449	117180	71579	0.407	0.366	0.478	391767	320164	149747	86.5302	100.353	84.5337	90.4724	8.61522
379	4864	F10	79538	205	149147	128266	66556	0.483	0.353	0.297	308793	363360	224094	68.2036	113.893	126.504	102.867	30.6742
380	4864	F11	85179	220	184993	106255	73457	0.409	0.39	0.49	452306	272449	149912	99.9015	85.3974	84.6271	89.9753	8.60496
381	4864	G02	34769	218	138124	115900	67748	0.508	0.373	0.422	271898	310724	160540	60.0545	97.3945	90.6267	82.6919	19.8945
382	4864	G03	37003	244	142064	109220	68271	0.432	0.347	0.412	328852	314755	165706	72.6341	98.6581	93.543	88.2784	13.7876
383	4864	G04	40467	224	134319	107212	70165	0.401	0.356	0.407	334960	301157	172396	73.9832	94.3959	97.3192	88.5661	12.7134
384	4864	G05	45291	214	146795	99858	62582	0.389	0.334	0.376	377365	298976	166441	83.3493	93.7122	93.958	90.3398	6.05525
385	4864	G06	51331	238	137647	105390	56949	0.445	0.356	0.421	309319	296039	135271	68.3198	92.7917	76.3618	79.1578	12.4732
386	4864	G07	57794	219	144461	107720	73656	0.61	0.343	0.416	236821	314052	177058	52.3071	98.4378	99.951	83.5653	27.0809
387	4864	G08	62665	205	143832	105103	68850	0.615	0.312	0.356	233873	336869	193399	51.656	105.589	109.176	88.807	32.2237
388	4864	G09	73170	244	146866	85952	62343	0.621	0.471	0.39	236499	182488	159854	52.236	57.1999	90.2392	66.5584	20.6579
389	4864	G10	80141	250	135535	126563	59335	0.362	0.269	0.394	374406	470494	150596	82.6957	147.474	85.0133	105.061	36.7488
390	4864	G11	85326	211	170308	101779	63801	0.385	0.417	0.438	442358	244074	145664	97.7045	76.5036	82.2291	85.4791	10.9677
391	4864	H02	34774	230	129950	92544	67200	0.45	0.491	0.462	288778	188481	145455	63.7828	59.0781	82.1107	68.3239	12.1692
392	4864	H03	37812	212	154383	105788	57201	0.466	0.418	0.441	331294	253081	129707	73.1735	79.3268	73.2213	75.2405	3.53891
393	4864	H04	40500	237	146197	102984	60015	0.463	0.392	0.507	315760	262714	118373	69.7425	82.3462	66.8227	72.9705	8.24981
394	4864	H05	46615	233	139975	105846	64970	0.553	0.38	0.424	253119	278542	153231	55.9069	87.3073	86.5006	76.5716	17.9007
395	4864	H06	51936	214	115532	101335	55056	0.65	0.411	0.443	177742	246557	124280	39.2581	77.2818	70.1573	62.2324	20.2127
396	4864	H07	58907	237	144509	110307	54807	0.64	0.375	0.462	225795	294152	118630	49.8718	92.2002	66.9678	69.6799	21.2941
397	4864	H08	63001	236	122700	108259	56058	0.697	0.566	0.588	176040	191270	95336.7	38.8823	59.9525	53.8186	50.8845	10.8372
398	4864	H09	75241	247	126810	88534	55961	0.468	0.415	0.567	270962	213335	98696.6	59.8477	66.8685	55.7153	60.8105	5.6386
399	4864	H10	81018	242	135106	84976	54714	0.356	0.369	0.598	379511	230287	91495	83.8233	72.1821	51.6499	69.2185	16.2902
400	4864	H11	87352	212	140134	86248	58509	0.676	0.586	0.59	207299	147181	99167.8	45.7864	46.133	55.9813	49.3002	5.78856
401	4865	A02	87822	244	238495	149719	90084	0.518	0.427	0.472	460415	350630	190856	99.6031	119.973	92.8565	104.144	14.117
402	4865	A03	91516	212	228863	159948	104472	0.472	0.452	0.284	484879	353867	367859	104.895	121.081	178.973	134.983	38.9466
403	4865	A04	100120	241	262177	167067	102470	0.466	0.394	0.5	562612	424028	204940	121.712	145.087	99.7087	122.169	22.6926
404	4865	A05	106282	249	252234	159430	103439	0.446	0.521	0.511	565547	306008	202425	122.347	104.705	98.485	108.512	12.3781
405	4865	A06	108972	223	235098	153322	91530	0.452	0.407	0.53	520128	376713	172698	112.521	128.897	84.0222	108.48	22.7088
406	4865	A07	114831	243	241668	136707	98274	0.391	0.411	0.486	618077	332620	202210	133.711	113.811	98.3805	115.301	17.7121
407	4865	A08	121781	240	194907	177275	109876	0.381	0.291	0.217	511567	609192	506341	110.669	208.444	246.348	188.487	70.0066
408	4865	A09	125727	226	211510	150326	94146	0.435	0.363	0.29	486230	414121	324641	105.188	141.697	157.947	134.944	27.0201
409	4865	A10	40383	226	198521	138719	88187	0.459	0.272	0.443	432508	509996	199068	93.5658	174.502	96.8517	121.64	45.8096
410	4865	A11	101653	209	220186	154307	82366	0.488	0.434	0.457	451201	355546	180232	97.6097	121.655	87.6876	102.317	17.4662
411	4865	B02	88811	212	221448	148209	98562	0.469	0.437	0.438	472171	339151	225027	102.146	116.045	109.482	109.224	6.95308
412	4865	B03	92207	208	192779	125809	85357	0.4	0.441	0.397	481948	285281	215005	104.261	97.6129	104.606	102.16	3.94162
413	4865	B04	101266	219	237903	140604	98080	0.369	0.417	0.428	644724	337180	229159	139.475	115.371	111.492	122.113	15.161
414	4865	B05	106461	240	186564	134423	101116	0.458	0.496	0.443	407345	271014	228253	88.1223	92.7312	111.051	97.3015	12.1284
415	4865	B06	109084	214	170823	127206	89743	0.35	0.391	0.388	488066	325335	231296	105.585	111.318	112.532	109.812	3.71039
416	4865	B07	117554	250	223718	133617	89427	0.409	0.431	0.421	546988	310016	212416	118.332	106.076	103.346	109.251	7.98145
417	4865	B08	122280	204	187329	153447	91742	0.426	0.345	0.276	439739	444774	332399	95.1302	152.186	161.721	136.345	36.0104
418	4865	B09	126405	232	189382	116215	85775	0.507	0.503	0.606	373535	231044	141543	80.8079	79.0548	68.8644	76.2424	6.44937
419	4865	B10	42846	213	220297	133353	93805	0.413	0.255	0.404	533407	522953	232191	115.394	178.936	112.967	135.765	37.4062
420	4865	B11	109174	241.25	204744	137615	89301	0.424	0.431	0.423	482887	319292	211113	104.464	109.25	102.712	105.476	3.38425
421	4865	C02	88883	215	199839	125836	107173	0.442	0.402	0.403	452124	313025	265938	97.8095	107.106	129.386	111.434	16.227
422	4865	C03	92794	245.24	202253	129230	101179	0.412	0.4	0.487	490905	323075	207760	106.199	110.545	101.081	105.941	4.73722
423	4865	C04	101777	250	193830	130407	98888	0.455	0.45	0.483	426000	289793	204737	92.158	99.1568	99.61	96.9749	4.17776
424	4865	C05	106506	224	200192	141963	87793	0.401	0.453	0.413	499232	313384	212574	108	107.229	103.423	106.217	2.45068
425	4865	C06	109086	228	169438	108550	80425	0.293	0.221	0.304	578287	491176	264556	125.103	168.063	128.713	140.626	23.8292
426	4865	C07	117741	217	215731	133396	90253	0.434	0.354	0.482	497076	376825	187247	107.534	128.936	91.1006	109.19	18.9719
427	4865	C08	122297	239	200202	154536	103805	0.44	0.38	0.478	455005	406674	217165	98.4326	139.149	105.657	114.413	21.7246
428	4865	C09	126757	220.19	198957	133315	93695	0.434	0.352	0.465	458426	378736	201495	99.1728	129.59	98.0325	108.932	17.8994
429	4865	C10	53710	204	196099	137052	92096	0.461	0.378	0.418	425377	362571	220325	92.0233	124.059	107.194	107.759	16.0252
430	4865	C11	42212	223	176123	121043	75387	0.44	0.391	0.398	400280	309573	189415	86.5938	105.925	92.1552	94.8912	9.95162
431	4865	D02	88962	210	162409	104591	94471	0.436	0.477	0.584	372498	219268	161765	80.5836	75.0257	78.7032	78.1042	2.82698
432	4865	D03	93817	227	203755	114263	87294	0.36	0.416	0.486	565986	274671	179617	122.442	93.9823	87.3886	101.271	18.6285
433	4865	D04	102086	237	190644	112655	92028	0.442	0.493	0.498	431321	228509	184795	93.3091	78.1875	89.9078	87.1348	7.933
434	4865	D05	106570	238.29	172488	101386	81704	0.448	0.47	0.669	385018	215715	122129	83.2922	73.8098	59.4188	72.1736	12.0205
435	4865	D06	109466	245	186152	110325	86795	0.413	0.401	0.484	450731	275125	179329	97.5081	94.1377	87.2481	92.9646	5.22965
436	4865	D07	117922	210	180658	119338	105417	0.43	0.482	0.594	420135	247589	177470	90.8891	84.7161	86.3437	87.3163	3.1994
437	4865	D08	122376	226	152259	121439	79332	0.486	0.337	0.537	313290	360353	147732	67.7751	123.3	71.8755	87.6501	30.9415
438	4865	D09	128141	236	189937	116977	80266	0.516	0.402	0.542	368095	290988	148092	79.6312	99.5654	72.0508	83.7491	14.212
439	4865	D10	57670	230	188768	124534	78289	0.427	0.469	0.543	442080	265531	144179	95.6365	90.8551	70.1467	85.5461	13.5488
440	4865	D11	50405	202	144990	111526	76299	0.514	0.526	0.409	282082	212027	186550	61.0236	72.5478	90.7616	74.7777	14.9938
441	4865	E02	88998	236	154548	111758	81670	0.473	0.384	0.478	326740	291036	170858	70.6847	99.5821	83.1268	84.4646	14.4951
442	4865	E03	96491	241	185625	101348	95007	0.44	0.445	0.393	421875	227748	241748	91.2656	77.9272	117.617	95.6032	20.1972
443	4865	E04	102288	205	175803	102791	88973	0.409	0.424	0.472	429836	242432	188502	92.9878	82.9513	91.7113	89.2168	5.4635
444	4865	E05	106863	242	157825	96554	95161	0.486	0.577	0.533	324743	167338	178538	70.2527	57.257	86.8637	71.4578	14.8401
445	4865	E06	109719	204	174302	114625	83363	0.385	0.413	0.452	452732	277542	184431	97.9411	94.9649	89.7308	94.2123	4.15658
446	4865	E07	118723	239	162106	109023	78786	0.452	0.357	0.479	358642	305387	164480	77.5861	104.492	80.024	87.3674	14.8805
447	4865	E08	122987	212	145935	105750	77754	0.551	0.391	0.374	264855	270460	207898	57.2969	92.5417	101.148	83.6622	23.235
448	4865	E09	128737	210	153033	102838	83921	0.516	0.379	0.498	296576	271340	168516	64.1592	92.8428	81.9875	79.6632	14.4824
449	4865	E10	62611	212	166461	108771	86127	0.44	0.47	0.487	378320	231428	176852	81.8433	79.1862	86.0433	82.3576	3.45736
450	4865	E11	50572	248	128631	90479	54426	0.495	0.386	0.545	259861	234402	99864.2	56.2165	80.2037	48.5866	61.6689	16.4987
451	4865	F02	89249	224	156965	111212	82676	0.396	0.387	0.374	396376	287370	221059	85.7494	98.3274	107.551	97.2093	10.9437
452	4865	F03	98683	211	172945	95486	78635	0.424	0.436	0.472	407889	219005	166600	88.24	74.9354	81.0551	81.4102	6.65937
453	4865	F04	103770	213	190352	117400	92271	0.424	0.479	0.393	448943	245094	234786	97.1214	83.8623	114.23	98.4045	15.2243
454	4865	F05	108235	229	140381	74488	67673	0.357	0.425	0.321	393224	175266	210819	85.0674	59.9696	102.569	82.5354	21.4124
455	4865	F06	111552	202	181531	124655	78570	0.53	0.36	0.508	342511	346264	154665	74.0966	118.479	75.2488	89.2748	25.2981
456	4865	F07	120286	220	142960	115941	80910	0.402	0.454	0.468	355622	255377	172885	76.9328	87.3806	84.1129	82.8088	5.3446
457	4865	F08	123141	214	150888	120504	75070	0.444	0.343	0.381	339838	351324	197034	73.5182	120.21	95.8623	96.5302	23.3532
458	4865	F09	128751	229	145853	109520	88831	0.485	0.441	0.448	300728	248345	198283	65.0574	84.9745	96.4702	82.1674	15.8934
459	4865	F10	68982	231	163269	98636	61955	0.418	0.425	0.574	390596	232085	107936	84.4988	79.411	52.5135	72.1411	17.1873
460	4865	F11	56906	214	129775	98248	59337	0.513	0.504	0.506	252973	194937	117267	54.7264	66.7002	57.0534	59.4933	6.34885
461	4865	G02	89258	218	151086	106490	75104	0.387	0.344	0.498	390403	309564	150811	84.4572	105.922	73.3737	87.9175	16.5476
462	4865	G03	98857	211	155040	94816	75385	0.308	0.326	0.368	503377	290847	204851	108.897	99.5172	99.6652	102.693	5.37327
463	4865	G04	103775	228	173420	98937	71615	0.428	0.385	0.389	405187	256979	184100	87.6554	87.929	89.5697	88.3847	1.0353
464	4865	G05	108750	250	132728	86459	69752	0.401	0.548	0.365	330993	157772	191101	71.6047	53.9838	92.9759	72.8548	19.5261
465	4865	G06	112677	240	140673	80824	60957	0.344	0.453	0.511	408933	178419	119290	88.4658	61.0487	58.0376	69.184	16.7663
466	4865	G07	120307	227	153245	91978	72529	0.387	0.381	0.391	395982	241412	185496	85.664	82.6025	90.2488	86.1718	3.84837
467	4865	G08	124146	245	127271	97227	60467	0.484	0.487	0.514	262957	199645	117640	56.8863	68.3112	57.235	60.8108	6.49786
468	4865	G09	129260	241	140274	97350	62544	0.448	0.327	0.545	313112	297706	114760	67.7364	101.864	55.8336	75.1448	23.8929
469	4865	G10	70959	201	143752	97753	59670	0.409	0.47	0.576	351472	207985	103594	76.035	71.165	50.4011	65.867	13.6134
470	4865	G11	113486	209	144289	89893	63910	0.395	0.376	0.449	365289	239077	142339	79.0241	81.8035	69.2515	76.693	6.59271
471	4865	H02	89723	232	141808	108199	64547	0.439	0.413	0.504	323025	261983	128069	69.8811	89.6411	62.3092	73.9438	14.1116
472	4865	H03	99796	230	138780	106722	71284	0.409	0.419	0.48	339315	254706	148508	73.4052	87.1513	72.2532	77.6032	8.2889
473	4865	H04	106208	248	133000	101879	73907	0.375	0.407	0.513	354667	250317	144068	76.7262	85.6494	70.093	77.4895	7.80623
474	4865	H05	108753	209	140222	102017	67142	0.28	0.345	0.324	500793	295701	207228	108.338	101.178	100.822	103.446	4.24029
475	4865	H06	114490	226	129482	88057	64158	0.412	0.477	0.502	314277	184606	127805	67.9885	63.1654	62.1804	64.4448	3.10821
476	4865	H07	120844	210	134917	89819	57858	0.415	0.4	0.625	325101	224548	92572.8	70.3302	76.832	45.0391	64.0671	16.7963
477	4865	H08	125043	212	120247	74959	66113	0.517	0.526	0.589	232586	142508	112246	50.3161	48.7609	54.6107	51.2293	3.02993
478	4865	H09	130872	236	123450	94988	69068	0.55	0.446	0.608	224455	212978	113599	48.557	72.8732	55.2688	58.8997	12.5582
479	4865	H10	71795	246	27908	17317	14843	0.097	0.101	0.104	287711	171455	142721	62.2415	58.6658	69.4376	63.4483	5.48636
480	4865	H11	73054	234	132064	89050	60976	0.474	0.411	0.502	278616	216667	121466	60.2739	74.1355	59.0965	64.502	8.36362
481	4866	A02	131986	208	158252	107437	72489	0.445	0.461	0.486	355622	233052	149154	156.948	109.563	99.8784	122.13	30.5395
482	4866	A03	149046	228	68476	48093	26985	0.34	0.278	0.282	201400	172996	95691.5	88.8842	81.3295	64.078	78.0973	12.7151
483	4866	A04	156616	215	160226	106142	58834	0.453	0.471	0.49	353700	225355	120069	156.099	105.944	80.4023	114.149	38.5095
484	4866	A05	165883	227	202371	104111	63011	0.44	0.425	0.5	459934	244967	126022	202.984	115.165	84.3883	134.179	61.5416
485	4866	A06	176765	217	174445	134537	58799	0.558	0.474	0.431	312625	283833	136425	137.972	133.436	91.3542	120.921	25.7056
486	4866	A07	202883	203	161049	106194	62711	0.469	0.364	0.485	343388	291742	129301	151.548	137.154	86.5841	125.096	34.1196
487	4866	A08	234945	223	174213	83604	65449	0.432	0.427	0.439	403271	195794	149087	177.976	92.0472	99.8331	123.286	47.5233
488	4866	A09	279895	236	161236	106806	56708	0.461	0.394	0.454	349753	271081	124907	154.357	127.441	83.642	121.813	35.6919
489	4866	A10	293334	210	181286	93707	56745	0.574	0.395	0.461	315829	237233	123091	139.386	111.529	82.4257	111.113	28.4822
490	4866	A11	309971	242	172365	105912	56093	0.471	0.399	0.638	365955	265444	87920.1	161.508	124.791	58.8741	115.058	52.0046
491	4866	B02	133195	229	159893	95922	62871	0.455	0.446	0.473	351413	215072	132920	155.09	101.11	89.0072	115.069	35.1833
492	4866	B03	149286	236.27	29393	21317	13121	0.269	0.148	0.136	109268	144034	96477.9	48.2233	67.7136	64.6047	60.1805	10.4713
493	4866	B04	157767	211	157326	97648	61295	0.466	0.458	0.409	337609	213205	149866	148.998	100.233	100.355	116.528	28.1194
494	4866	B05	166583	219	194061	96956	65537	0.441	0.448	0.404	440048	216420	162220	194.207	101.744	108.628	134.86	51.5116
495	4866	B06	177989	237	248528	149071	86098	0.321	0.287	0.32	774231	519411	269056	341.693	244.187	180.169	255.349	81.3385
496	4866	B07	204920	226	155915	99969	59639	0.541	0.445	0.439	288198	224649	135852	127.191	105.613	90.9708	107.925	18.2204
497	4866	B08	236246	233	173415	82560	55918	0.449	0.521	0.488	386225	158464	114586	170.453	74.4978	76.7305	107.227	54.7669
498	4866	B09	282187	248	148648	93435	58678	0.452	0.395	0.433	328867	236544	135515	145.14	111.205	90.7451	115.697	27.474
499	4866	B10	293780	209	215080	106851	62994	0.461	0.679	0.461	466551	157365	136646	205.904	73.981	91.5028	123.796	71.6453
500	4866	B11	311074	226	196787	120094	55310	0.45	0.45	0.733	437304	266876	75457	192.996	125.464	50.5284	122.996	71.2661
501	4866	C02	133356	214	155567	91791	59920	0.436	0.434	0.44	356805	211500	136182	157.469	99.431	91.1917	116.031	36.1227
502	4866	C03	150954	231	81962	46662	35253	0.202	0.182	0.196	405752	256385	179862	179.072	120.532	120.441	140.015	33.8239
503	4866	C04	157940	250	164981	95280	66528	0.438	0.382	0.426	376669	249424	156169	166.236	117.26	104.576	129.357	32.5616
504	4866	C05	170001	206	161993	103636	59368	0.383	0.368	0.407	422958	281620	145867	186.665	132.396	97.6774	138.913	44.8503
505	4866	C06	179818	214	167038	98975	69452	0.372	0.394	0.406	449027	251206	171064	198.17	118.097	114.55	143.606	47.2872
506	4866	C07	204976	212	158854	94227	56988	0.422	0.382	0.429	376431	246668	132839	166.131	115.964	88.9533	123.683	39.1636
507	4866	C08	240502	206	153664	106802	58053	0.421	0.479	0.456	364998	222969	127309	161.085	104.823	85.2503	117.053	39.3689
508	4866	C09	284234	245	164140	95805	58450	0.455	0.414	0.414	360747	231413	141184	159.209	108.793	94.541	120.848	33.9778
509	4866	C10	294154	212	135118	83182	60578	0.424	0.463	0.514	318675	179659	117856	140.641	84.4617	78.9201	101.341	34.1476
510	4866	C11	311727	240	22043	25912	17749	0.212	0.163	0.3	103976	158969	59163.3	45.8881	74.7351	39.6176	53.4136	18.7292
511	4866	D02	139257	235	149296	87027	51188	0.395	0.431	0.42	377965	201919	121876	166.808	94.9266	81.6121	114.449	45.8303
512	4866	D03	152551	236	140669	97827	68672	0.385	0.39	0.374	365374	250838	183615	161.251	117.925	122.954	134.043	23.6964
513	4866	D04	159031	223	150452	99955	58938	0.478	0.343	0.368	314753	291414	160158	138.911	137	107.247	127.719	17.7555
514	4866	D05	170578	245	163733	95498	65526	0.39	0.396	0.398	419828	241157	164638	185.284	113.373	110.247	136.301	42.4487
515	4866	D06	182400	233	164269	96661	59017	0.349	0.425	0.434	470685	227438	135984	207.728	106.924	91.0591	135.237	63.2784
516	4866	D07	205843	244	146381	86608	55365	0.515	0.436	0.384	284235	198642	144180	125.442	93.3862	96.5473	105.125	17.6657
517	4866	D08	255025	226	184896	81765	61326	0.411	0.477	0.468	449869	171415	131038	198.541	80.5861	87.7475	122.292	66.1312
518	4866	D09	288519	240	141968	94622	57480	0.374	0.422	0.42	379594	224223	136857	167.527	105.412	91.6439	121.528	40.4269
519	4866	D10	294623	242	121345	79742	58404	0.364	0.771	0.592	333365	103427	98655.4	147.125	48.6233	66.0628	87.2703	52.5638
520	4866	D11	319034	229	156005	78039	53360	0.449	0.545	0.727	347450	143191	73397.5	153.341	67.3173	49.1493	89.9358	55.6566
521	4866	E02	140892	244	118285	77184	51149	0.569	0.392	0.405	207882	196898	126294	91.7451	92.5662	84.5703	89.6272	4.39858
522	4866	E03	153330	220	140071	98924	51954	0.356	0.365	0.38	393458	271025	136721	173.646	127.415	91.5527	130.871	41.1554
523	4866	E04	163144	211	124705	99494	46500	0.478	0.362	0.451	260889	274845	103104	115.139	129.211	69.0418	104.464	31.473
524	4866	E05	170621	202	138721	114947	59133	0.349	0.381	0.366	397481	301698	161566	175.421	141.835	108.189	141.815	33.6159
525	4866	E06	190336	244	150783	91182	63982	0.39	0.346	0.405	386623	263532	157980	170.629	123.892	105.789	133.437	33.4574
526	4866	E07	210816	243	130931	86869	55838	0.389	0.366	0.384	336584	237347	145411	148.545	111.582	97.3721	119.166	26.4161
527	4866	E08	261037	201	145198	75509	51078	0.361	0.489	0.409	402211	154415	124885	177.508	72.5941	83.627	111.243	57.6519
528	4866	E09	289090	246	147920	85261	46510	0.41	0.35	0.497	360780	243603	93581.5	159.224	114.523	62.6651	112.137	48.3236
529	4866	E10	295404	230	134097	85332	53270	0.371	0.425	0.414	361447	200781	128671	159.518	94.3918	86.1625	113.358	40.1876
530	4866	E11	321506	245	125097	79923	50244	0.487	0.406	0.69	256873	196855	72817.4	113.366	92.5459	48.7608	84.8909	32.9759
531	4866	F02	143348	243	109758	84460	61912	0.512	0.388	0.391	214371	217680	158343	94.6088	102.337	106.031	100.992	5.82869
532	4866	F03	153365	249	136152	82618	58553	0.417	0.348	0.356	326504	237408	164475	144.096	111.611	110.137	121.948	19.195
533	4866	F04	164208	220	129293	83201	52126	0.391	0.391	0.455	330673	212790	114563	145.936	100.038	76.7148	107.563	35.219
534	4866	F05	174027	212	134903	79640	50772	0.386	0.386	0.399	349490	206321	127248	154.241	96.9963	85.2094	112.149	36.9261
535	4866	F06	193043	221	100914	71802	43697	0.531	0.352	0.423	190045	203983	103303	83.873	95.897	69.1747	82.9816	13.3835
536	4866	F07	215276	206	131077	86985	55589	0.393	0.333	0.382	333529	261216	145521	147.197	122.804	97.4454	122.482	24.8774
537	4866	F08	261610	218	123735	74260	60125	0.419	0.402	0.464	295310	184726	129580	130.33	86.8441	86.7707	101.315	25.1277
538	4866	F09	289365	250	133455	86654	56879	0.374	0.359	0.368	356832	241376	154562	157.481	113.476	103.5	124.819	28.7226
539	4866	F10	298197	221	89985	50357	38486	0.339	0.222	0.245	265442	226833	157086	117.148	106.64	105.19	109.659	6.52617
540	4866	F11	327693	248	124879	81622	40669	0.562	0.493	0.642	222205	165562	63347.4	98.066	77.8344	42.4194	72.7733	28.1664
541	4866	G02	144958	242	149049	77793	48531	0.41	0.396	0.381	363534	196447	127378	160.439	92.3542	85.2963	112.697	41.4967
542	4866	G03	153399	237	127306	84939	49236	0.339	0.827	0.386	375534	102707	127554	165.735	48.2851	85.4145	99.8115	60.034
543	4866	G04	164511	206	106389	87349	43950	0.674	0.344	0.472	157847	253922	93114.4	69.663	119.374	62.3524	83.7965	31.0273
544	4866	G05	175412	238	103520	69492	53814	0.374	0.354	0.411	276791	196305	130934	122.157	92.2875	87.6778	100.707	18.7183
545	4866	G06	196148	201	119277	76208	48580	0.353	0.333	0.328	337895	228853	148110	149.124	107.589	99.179	118.631	26.7407
546	4866	G07	220030	217	97676	74412	49109	0.518	0.341	0.38	188564	218217	129234	83.2192	102.589	86.5393	90.7824	10.3585
547	4866	G08	274905	221	119335	74115	64735	0.359	0.445	0.327	332409	166551	197966	146.703	78.2992	132.565	119.189	36.1102
548	4866	G09	290307	210	118501	80545	44978	0.392	0.372	0.453	302298	216519	99289.2	133.414	101.79	66.4872	100.564	33.4802
549	4866	G10	298793	233	108929	68074	48338	0.49	0.381	0.38	222304	178672	127205	98.1099	83.9977	85.1807	89.0961	7.82855
550	4866	G11	329676	214	108412	58863	51352	0.404	0.58	0.59	268347	101488	87037.3	118.43	47.7118	58.2829	74.8082	38.1455
551	4866	H02	144982	226	88062	70388	44183	0.443	0.43	0.413	198786	163693	106981	87.7304	76.9558	71.6376	78.7746	8.19912
552	4866	H03	154295	231	96006	65620	41958	0.46	0.828	0.425	208709	79251.2	98724.7	92.1098	37.2578	66.1092	65.1589	27.4384
553	4866	H04	164678	203	81981	71808	45405	0.587	0.449	0.417	139661	159929	108885	61.6369	75.1861	72.9128	69.9119	7.256
554	4866	H05	175415	216	106031	81721	50325	0.429	0.399	0.372	247159	204815	135282	109.079	96.288	90.5893	98.6521	9.46882
555	4866	H06	197049	221	89985	69144	43975	0.851	0.449	0.414	105740	153996	106220	46.6666	72.3968	71.1281	63.3972	14.503
556	4866	H07	227383	211	111325	76765	54053	0.532	0.415	0.362	209258	184976	149318	92.352	86.9614	99.9878	93.1004	6.5454
557	4866	H08	277806	230	103986	63883	51455	0.414	0.431	0.412	251174	148220	124891	110.851	69.6818	83.6308	88.0546	20.9381
558	4866	H09	292826	250	99579	76439	40657	0.475	0.444	0.525	209640	172160	77441.9	92.5208	80.9363	51.8575	75.1049	20.9494
559	4866	H10	301168	236	100559	59904	44045	0.539	0.652	0.416	186566	91877.3	105877	82.3375	43.1936	70.8989	65.4766	20.1274
560	4866	H11	330497	206	125383	64546	45644	0.453	0.425	0.651	276784	151873	70113.7	122.153	71.3989	46.9503	80.1676	38.3607
561	4867	A02	332473	220	191716	117871	82151	0.673	0.511	0.446	284868	230667	184195	82.928	121.601	139.917	114.816	29.0944
562	4867	A03	357683	223	54713	28360	21266	0.438	0.141	0.151	124916	201135	140834	36.3642	106.033	106.98	83.1257	40.4993
563	4867	A04	373535	232	205574	120759	85596	0.474	0.431	0.446	433700	280183	191919	126.255	147.705	145.785	139.915	11.8688
564	4867	A05	601351	240.26	229285	120615	73294	0.464	0.483	0.459	494149	249720	159682	143.852	131.646	121.297	132.265	11.2903
565	4867	A06	645987	242	218090	128027	70713	0.464	0.512	0.413	470022	250053	171218	136.828	131.821	130.06	132.903	3.51161
566	4867	A07	3247	275	191501	97139	72047	0.464	0.802	0.552	412718	121121	130520	120.147	63.8516	99.1449	94.381	28.4482
567	4867	A08	6844	292.29	182077	111776	75486	0.418	0.629	0.414	435591	177704	182333	126.805	93.6808	138.503	119.663	23.2491
568	4867	A09	10211	287	203870	94909	69963	1.074	0.719	0.395	189823	132001	177122	55.2595	69.5875	134.544	86.4638	42.2507
569	4867	A10	294161	238	190814	93062	79496	1.18	0.847	0.477	161707	109872	166658	47.0746	57.9218	126.596	77.1975	43.1229
570	4867	A11	306752	238	205250	80965	74699	1.07	0.724	0.399	191822	111830	187216	55.8416	58.9538	142.212	85.669	48.9922
571	4867	B02	335048	239	179633	108360	75272	0.674	0.46	0.93	266518	235565	80937.6	77.5862	124.184	61.4815	87.7504	32.5633
572	4867	B03	366807	223	216923	119989	70769	0.608	0.452	0.733	356781	265462	96547.1	103.863	139.944	73.3386	105.715	33.3415
573	4867	B04	375392	210	179096	121654	75254	0.463	0.467	0.475	386816	260501	158429	112.606	137.329	120.345	123.427	12.6461
574	4867	B05	605333	223	270208	121052	66286	0.588	0.403	0.853	459537	300377	77709.3	133.776	158.351	59.0291	117.052	51.7297
575	4867	B06	646976	233	193180	109161	63619	0.406	0.577	0.855	475813	189187	74408.2	138.514	99.7343	56.5216	98.2567	41.0163
576	4867	B07	4429	296.29	217826	96964	80552	0.586	0.536	0.825	371717	180903	97638.8	108.211	95.3671	74.1679	92.5819	17.1914
577	4867	B08	7218	293	151397	88476	55359	0.349	0.788	0.673	433802	112279	82257.1	126.284	59.1905	62.4837	82.6529	37.8219
578	4867	B09	10768	255	172373	100376	70369	0.742	0.676	0.748	232309	148485	94076.2	67.6275	78.2773	71.4617	72.4555	5.39401
579	4867	B10	329284	212	188014	99396	67800	0.511	0.937	0.767	367933	106079	88396.3	107.109	55.9219	67.1472	76.7262	26.9046
580	4867	B11	10865	260	163297	88796	72208	0.707	0.835	0.725	230972	106343	99597.2	67.2383	56.0609	75.6556	66.3183	9.82972
581	4867	C02	338106	240	186844	91428	57819	0.558	0.414	0.682	334846	220841	84778.6	97.4772	116.421	64.3991	92.7658	26.3291
582	4867	C03	367428	220	247000	155968	83810	0.561	0.355	0.463	440285	439346	181015	128.172	231.611	137.502	165.762	57.218
583	4867	C04	375997	241	178835	125111	69769	0.548	0.451	0.597	326341	277408	116866	95.0014	146.242	88.7732	110.005	31.5358
584	4867	C05	622175	203	194057	125519	73356	0.612	0.639	0.709	317087	196430	103464	92.3073	103.553	78.5929	91.4843	12.5002
585	4867	C06	659107	244	161928	122512	74558	0.94	0.611	0.452	172264	200511	164951	50.1478	105.704	125.3	93.717	38.9834
586	4867	C07	5426	258.23	164940	86306	61802	1.028	0.905	0.841	160447	95365.7	73486.3	46.708	50.2742	55.8213	50.9345	4.59243
587	4867	C08	7420	298	213042	116415	61774	0.385	0.46	0.527	553356	253076	117218	161.088	133.415	89.0408	127.848	36.3447
588	4867	C09	11296	286	141685	100693	73015	0.892	0.635	0.843	158840	158572	86613.3	46.2399	83.5946	65.7928	65.2091	18.6842
589	4867	C10	343230	226	181655	96105	66609	0.705	0.781	0.817	257667	123054	81528.8	75.0095	64.8706	61.9305	67.2702	6.86176
590	4867	C11	379639	245	249415	129128	91580	0.815	0.865	0.854	306031	149281	107237	89.0888	78.6968	81.4585	83.0814	5.38271
591	4867	D02	341074	241	148282	101380	63741	0.553	0.469	0.43	268141	216162	148235	78.0587	113.955	112.601	101.538	20.3452
592	4867	D03	367487	205	179730	113102	73556	0.441	0.415	0.39	407551	272535	188605	118.642	143.673	143.267	135.194	14.3357
593	4867	D04	382059	220	157779	99095	91376	0.468	0.445	0.53	337135	222685	172408	98.1435	117.394	130.963	115.5	16.4917
594	4867	D05	636717	250	199935	111952	76490	0.439	0.441	0.482	455433	253859	158693	132.581	133.828	120.546	128.985	7.33516
595	4867	D06	660300	249	180954	101859	72190	0.43	0.475	0.467	420823	214440	154582	122.506	113.047	117.423	117.659	4.73403
596	4867	D07	5564	275	171639	92127	61538	0.474	0.432	0.939	362108	213257	65535.7	105.413	112.423	49.7819	89.2062	34.3218
597	4867	D08	7572	278	159697	109267	58788	0.446	0.526	0.956	358065	207732	61493.7	104.237	109.511	46.7116	86.8196	34.8345
598	4867	D09	131388	209	155380	90065	67075	0.432	0.438	0.775	359676	205628	86548.4	104.705	108.401	65.7435	92.9501	23.634
599	4867	D10	7867	294	156856	97669	71524	0.478	0.985	0.418	328151	99156.3	171110	95.5281	52.2725	129.978	92.5928	38.9357
600	4867	D11	402843	244	192922	89863	58706	0.51	0.483	0.952	378278	186052	61666	110.121	98.0814	46.8424	85.0149	33.6019
601	4867	E02	343343	224	139165	99243	64733	0.615	0.439	0.462	226285	226066	140115	65.8738	119.176	106.433	97.161	27.8345
602	4867	E03	370367	211	164759	87439	74699	0.406	0.415	0.407	405810	210696	183536	118.136	111.073	139.416	122.875	14.754
603	4867	E04	403374	229	143020	101686	75095	0.41	0.428	0.49	348829	237584	153255	101.548	125.248	116.415	114.404	11.9773
604	4867	E05	637290	215	175694	95299	62103	0.421	0.457	0.936	417325	208532	66349.4	121.488	109.932	50.4	93.94	38.1469
605	4867	E06	479	267	132054	87265	72943	1.018	0.466	0.469	129719	187264	155529	37.7626	98.7204	118.142	84.875	41.9403
606	4867	E07	6137	263	145855	95875	56241	0.369	0.552	0.846	395271	173687	66478.7	115.068	91.5628	50.4983	85.7096	32.6802
607	4867	E08	7745	268	159635	92749	64263	0.437	0.49	0.502	365297	189284	128014	106.342	99.7852	97.2414	101.123	4.69547
608	4867	E09	148170	227	164083	76240	54809	0.631	0.9	0.799	260036	84711.1	68597	75.6994	44.6574	52.1073	57.488	16.2054
609	4867	E10	8816	252	120989	86109	64104	0.779	0.794	0.423	155313	108450	151546	45.2133	57.1717	115.117	72.5006	37.3879
610	4867	E11	403379	203.2	154583	80090	64619	0.422	0.843	0.91	366310	95005.9	71009.9	106.637	50.0845	53.9402	70.2205	31.5963
611	4867	F02	343344	204	130205	96471	66197	0.597	0.387	0.907	218099	249279	72984.6	63.4909	131.413	55.4402	83.4481	41.7335
612	4867	F03	372134	243	140737	109139	67316	0.613	0.34	0.412	229587	320997	163388	66.8353	169.221	124.112	120.056	51.3131
613	4867	F04	503425	202	136417	88024	77254	0.94	0.357	0.514	145124	246566	150300	42.2473	129.983	114.17	95.4666	46.7626
614	4867	F05	638080	220	142285	92662	67626	0.569	0.662	0.459	250062	139973	147333	72.7956	73.7898	111.917	86.1673	22.3051
615	4867	F06	1847	262	147900	78252	60008	0.802	0.714	0.957	184414	109597	62704.3	53.6849	57.7763	47.6311	53.0308	5.10413
616	4867	F07	6145	286	135584	94007	64379	1.038	0.85	0.648	130620	110596	99350.3	38.025	58.3034	75.468	57.2655	18.7431
617	4867	F08	7962	284	140143	78153	55784	0.373	0.714	0.712	375718	109458	78348.3	109.376	57.7032	59.5146	75.5312	29.3242
618	4867	F09	154587	219	140507	97357	57767	0.743	0.736	0.679	189108	132279	85076.6	55.0513	69.7336	64.6255	63.1368	7.45352
619	4867	F10	11023	268	102222	74072	61295	0.761	0.749	0.877	134326	98894.5	69891.7	39.1037	52.1345	53.0908	48.1097	7.81403
620	4867	F11	647136	238	110661	80577	51154	0.781	0.794	0.766	141691	101482	66780.7	41.2479	53.4987	50.7276	48.4914	6.42427
621	4867	G02	343783	238	126293	102957	57899	0.567	0.582	0.449	222739	176902	128951	64.8417	93.2579	97.9532	85.3509	17.916
622	4867	G03	372221	230	124294	100328	63809	0.41	0.408	0.449	303156	245902	142114	88.252	129.633	107.952	108.612	20.6983
623	4867	G04	509563	243	134022	80157	60032	0.494	0.364	0.464	271300	220212	129379	78.9782	116.089	98.2785	97.7821	18.5606
624	4867	G05	638134	203	155602	87275	62923	0.448	0.365	0.684	347326	239110	91992.7	101.11	126.052	69.8791	99.0138	28.1451
625	4867	G06	3076	265.32	194376	96420	99401	0.513	0.787	0.314	378901	122516	316564	110.302	64.587	240.467	138.452	91.2564
626	4867	G07	6731	254	140184	90070	59376	0.374	0.534	0.747	374824	168670	79485.9	109.115	88.9184	60.3787	86.1374	24.4869
627	4867	G08	9782	282	109935	59733	39070	0.463	0.781	0.731	237441	76482.7	53447.3	69.1215	40.3196	40.5994	50.0135	16.5486
628	4867	G09	159632	236	136948	92951	51461	0.616	1.035	0.897	222318	89807.7	57370.1	64.7192	47.3442	43.5792	51.8809	11.2766
629	4867	G10	11275	266	123955	81993	60874	0.685	0.749	0.957	180956	109470	63609.2	52.6783	57.7096	48.3185	52.9021	4.69952
630	4867	G11	11276	266	112819	77475	48408	0.792	0.847	0.972	142448	91469.9	49802.5	41.4682	48.2204	37.8307	42.5064	5.27209
631	4867	H02	353451	243	113748	88489	48879	0.648	0.403	0.986	175537	219576	49573	51.1007	115.754	37.6564	68.1705	41.7535
632	4867	H03	373427	245	118499	83145	52676	0.435	0.435	0.41	272411	191138	128478	79.3019	100.763	97.5939	92.5528	11.5845
633	4867	H04	515893	238	121832	81079	52049	0.446	0.42	0.576	273166	193045	90362.8	79.5215	101.768	68.641	83.3102	16.8854
634	4867	H05	643150	222	134289	89573	54924	0.462	0.668	0.813	290669	134091	67557.2	84.6168	70.6893	51.3175	68.8745	16.7237
635	4867	H06	3193	270	162640	72527	53218	0.449	0.738	0.447	362227	98275.1	119056	105.448	51.8079	90.4367	82.5643	27.6731
636	4867	H07	6821	289	139143	65958	45419	0.427	0.938	0.87	325862	70317.7	52205.7	94.8618	37.0696	39.6563	57.1959	32.6453
637	4867	H08	10173	278	121440	66883	45126	0.415	0.821	0.939	292627	81465.3	48057.5	85.1867	42.9463	36.5052	54.8794	26.4437
638	4867	H09	166547	229	110576	62130	52435	1.114	1.044	0.927	99260.3	59511.5	56564.2	28.8957	31.3728	42.967	34.4119	7.5118
639	4867	H10	11643	288	126940	77766	40088	0.961	0.886	0.897	132092	87772	44691.2	38.4533	46.271	33.9481	39.5575	6.2352
640	4867	H11	11624	277	94825	68521	61302	0.784	0.82	0.946	120950	83562.2	64801.3	35.2099	44.0517	49.224	42.8285	7.08668
641	4868	A02	11664	295	159708	101622	84288	0.461	0.401	0.456	346438	253421	184842	101.276	88.3167	94.5275	94.7067	6.48148
642	4868	A03	13248	290	109588	85021	69549	0.445	0.279	0.306	246265	304735	227284	71.9919	106.199	116.232	98.1411	23.1949
643	4868	A04	14396	284	197363	98219	79278	0.432	0.409	0.333	456859	240144	238072	133.556	83.6896	121.749	112.998	26.0594
644	4868	A05	19125	276	211289	93028	67150	0.482	0.417	0.401	438359	223089	167456	128.148	77.7458	85.6365	97.1766	27.1102
645	4868	A06	21709	279	159752	102774	66381	0.408	0.384	0.487	391549	267641	136306	114.463	93.272	69.7063	92.4806	22.389
646	4868	A07	28377	269	168899	88310	69183	0.403	0.349	0.435	419104	253037	159041	122.519	88.1828	81.3331	97.3449	22.0686
647	4868	A08	34875	272	167313	95649	66840	0.421	0.43	0.328	397418	222440	203780	116.179	77.5196	104.213	99.3038	19.7917
648	4868	A09	38352	295	144985	94223	71529	0.423	0.352	0.506	342754	267679	141362	100.199	93.2854	72.2918	88.5921	14.5335
649	4868	A10	41649	260	175786	106129	68609	0.452	0.323	0.354	388907	328573	193811	113.691	114.507	99.1141	109.104	8.66111
650	4868	A11	45536	266	181073	110459	71974	0.462	0.407	0.362	391933	271398	198823	114.576	94.5815	101.677	103.612	10.1364
651	4868	B02	11912	274	133485	97338	94724	0.441	0.343	0.463	302687	283784	204587	88.486	98.8981	104.625	97.3364	8.18218
652	4868	B03	13345	254	153002	96219	72910	0.621	0.346	0.371	246380	278090	196523	72.0255	96.9135	100.501	89.8133	15.5088
653	4868	B04	14398	299	152523	91421	76691	0.322	0.371	0.322	473674	246418	238171	138.471	85.8759	121.8	115.382	26.8785
654	4868	B05	19136	273.72	144661	94487	63631	0.421	0.358	0.43	343613	263930	147979	100.45	91.979	75.6759	89.3683	12.5917
655	4868	B06	21710	277	157869	92237	65104	0.612	0.344	0.469	257956	268131	138814	75.4095	93.4429	70.9892	79.9472	11.8947
656	4868	B07	29073	276	172027	88318	65770	0.623	0.334	0.408	276127	264425	161201	80.7215	92.1515	82.4376	85.1035	6.16373
657	4868	B08	34879	267	125052	87143	77012	0.737	0.469	0.339	169677	185806	227174	49.6025	64.7529	116.176	76.8438	34.8948
658	4868	B09	39047	256	173107	103311	76431	0.54	0.253	0.317	320569	408344	241107	93.7133	142.307	123.301	119.774	24.488
659	4868	B10	41805	300	157177	111243	70540	0.322	0.339	0.336	488127	328150	209940	142.697	114.36	107.363	121.473	18.7102
660	4868	B11	45745	261	169694	95589	62263	0.346	0.348	0.317	490445	274681	196413	143.374	95.7256	100.445	113.182	26.2538
661	4868	C02	12028	286	142805	91533	59537	0.441	0.348	0.42	323821	263026	141755	94.6641	91.6638	72.4928	86.2736	12.0284
662	4868	C03	13434	269	142201	90794	69022	0.445	0.425	0.478	319553	213633	144397	93.4164	74.4505	73.8443	80.5704	11.1291
663	4868	C04	15358	293	132589	90507	64343	0.66	0.396	0.409	200892	228553	157318	58.7278	79.6501	80.4517	72.9432	12.3174
664	4868	C05	19141	288	130292	92104	70367	0.468	0.407	0.47	278402	226300	149717	81.3865	78.8649	76.5647	78.9387	2.41175
665	4868	C06	22801	280	129533	98774	70505	0.617	0.373	0.387	209940	264810	182183	61.3728	92.2855	93.1679	82.2754	18.1076
666	4868	C07	30813	272	348084	196519	123963	0.239	0.215	0.238	1.45642e+06	914042	520853	425.762	318.541	266.362	336.888	81.2682
667	4868	C08	34910	291	142112	89638	68557	0.373	0.479	0.379	380997	187136	180889	111.379	65.2163	92.506	89.7004	23.2088
668	4868	C09	39938	281	150001	95100	76249	0.41	0.314	0.36	365856	302866	211803	106.952	105.548	108.315	106.939	1.38357
669	4868	C10	42096	294	121262	101489	67657	0.359	0.348	0.349	337777	291635	193860	98.744	101.634	99.139	99.839	1.56702
670	4868	C11	46212	298	141051	105682	77411	0.392	0.328	0.326	359824	322201	237457	105.189	112.286	121.435	112.97	8.14432
671	4868	D02	12488	271	97441	83434	48775	0.433	0.361	0.681	225037	231119	71622.6	65.7861	80.5444	36.6275	60.986	22.3485
672	4868	D03	13579	268	110654	85385	75845	0.345	0.32	0.413	320736	266828	183644	93.7624	92.9889	93.9149	93.5554	0.496478
673	4868	D04	15359	264	133769	83076	65535	0.695	0.368	0.463	192473	225750	141544	56.2667	78.6733	72.3852	69.1084	11.5571
674	4868	D05	19824	275.35	142675	102772	73604	0.417	0.387	0.456	342146	265561	161412	100.021	92.5472	82.5456	91.7047	8.76824
675	4868	D06	22806	262	130053	90977	66801	0.632	0.395	0.439	205780	230322	152166	60.1567	80.2664	77.8172	72.7468	10.9719
676	4868	D07	30930	267.28	126574	86912	61337	0.409	0.358	0.397	309472	242771	154501	90.4694	84.605	79.0113	84.6953	5.72956
677	4868	D08	36586	270.24	124905	83244	60583	0.61	0.466	0.53	204762	178635	114308	59.8591	62.2539	58.4564	60.1898	1.9202
678	4868	D09	40275	263	113936	85299	65208	0.734	0.349	0.355	155226	244410	183685	45.378	85.1761	93.9355	74.8299	25.8794
679	4868	D10	42135	280	115408	82354	55009	0.354	0.351	0.391	326011	234627	140688	95.3045	81.7668	71.9473	83.0062	11.7278
680	4868	D11	47522	255	121054	90253	57927	0.361	0.329	0.509	335330	274325	113806	98.0285	95.6016	58.1997	83.9433	22.3276
681	4868	E02	12633	275	101023	91865	61112	0.411	0.348	0.352	245798	263980	173614	71.8553	91.9963	88.7853	84.2123	10.8212
682	4868	E03	13658	264	107370	84174	57523	0.394	0.318	0.337	272513	264698	170691	79.6649	92.2466	87.2909	86.4008	6.33787
683	4868	E04	15784	266	108923	79614	69966	0.453	0.393	0.521	240448	202580	134292	70.2914	70.5986	68.6763	69.8554	1.03267
684	4868	E05	19962	274	131062	90269	62143	0.445	0.38	0.377	294521	237550	164836	86.0988	82.7855	84.2963	84.3935	1.65879
685	4868	E06	22881	266	121971	75863	64446	0.514	0.353	0.445	237298	214909	144822	69.3704	74.8953	74.0616	72.7758	2.97849
686	4868	E07	31069	297	157029	79467	70596	0.358	0.352	0.406	438628	225759	173882	128.226	78.6762	88.9225	98.6084	26.1566
687	4868	E08	36753	274	121144	89303	56945	0.634	0.395	0.321	191079	226084	177399	55.859	78.7895	90.721	75.1232	17.7178
688	4868	E09	40306	298	126230	82273	64487	0.336	0.38	0.372	375685	216508	173352	109.826	75.4524	88.6516	91.3099	17.3401
689	4868	E10	43308	288	49063	29824	44109	0.197	0.154	0.186	249051	193662	237145	72.8062	67.4908	121.275	87.1907	29.6374
690	4868	E11	49643	292	145303	75487	61005	0.335	0.337	0.324	433740	223997	188287	126.797	78.0624	96.2893	100.383	24.6241
691	4868	F02	12644	289	101526	80672	55775	0.403	0.344	0.343	251926	234512	162609	73.6466	81.7267	83.1578	79.5104	5.12832
692	4868	F03	13785	267	105523	74779	55677	0.512	0.304	0.392	206100	245984	142033	60.2501	85.7246	72.6352	72.87	12.7389
693	4868	F04	17148	286	124132	92583	55561	0.437	0.278	0.453	284055	333032	122651	83.0391	116.061	62.7234	87.2745	26.9198
694	4868	F05	21333	260	114271	73461	48524	0.289	0.325	0.443	395401	226034	109535	115.59	78.7722	56.0158	83.4592	30.0622
695	4868	F06	25678	277.32	118334	86413	62885	0.629	0.348	0.398	188130	248313	158003	54.9971	86.5365	80.8019	74.1118	16.8003
696	4868	F07	31698	265	153866	75290	50640	0.338	0.5	0.345	455225	150580	146783	133.078	52.4767	75.0641	86.873	41.578
697	4868	F08	36815	264	104128	69106	53223	0.347	0.405	0.347	300081	170632	153380	87.724	59.4648	78.4381	75.209	14.4037
698	4868	F09	41066	286	100104	77743	58495	0.362	0.336	0.35	276530	231378	167129	80.8395	80.6346	85.4689	82.3143	2.73386
699	4868	F10	43344	300	90490	66010	51887	0.373	0.365	0.337	242601	180849	153967	70.9206	63.0255	78.7383	70.8948	7.85643
700	4868	F11	49847	274	87700	79346	56969	0.35	0.34	0.317	250571	233371	179713	73.2508	81.329	91.9045	82.1614	9.35469
701	4868	G02	12646	267	88872	67597	49287	0.408	0.339	0.316	217824	199401	155972	63.6774	69.4908	79.7632	70.9771	8.14527
702	4868	G03	13800	254	90555	80682	43121	0.297	0.248	0.308	304899	325331	140003	89.1326	113.377	71.5971	91.3689	20.9795
703	4868	G04	17362	266	105859	69653	56575	0.66	0.275	0.319	160392	253284	177351	46.8883	88.2687	90.6967	75.2845	24.6218
704	4868	G05	21603	290	132411	89021	58690	0.316	0.388	0.299	419022	229436	196288	122.495	79.9577	100.381	100.944	21.2741
705	4868	G06	25740	298.32	113071	68552	48945	0.527	0.317	0.32	214556	216252	152953	62.7222	75.3634	78.2196	72.1017	8.24751
706	4868	G07	31703	295	77559	53185	38880	0.292	0.238	0.218	265613	223466	178349	77.6479	77.8774	91.2068	82.2441	7.76281
707	4868	G08	37612	269.34	88247	65789	45097	0.571	0.432	0.269	154548	152289	167647	45.1798	53.0724	85.7339	61.3287	21.5008
708	4868	G09	41376	278	90062	65977	46354	0.316	0.338	0.287	285006	195198	161512	83.3173	68.0261	82.5967	77.98	8.6279
709	4868	G10	44556	287	100560	53203	57907	0.369	0.381	0.286	272520	139640	202472	79.6672	48.6643	103.543	77.2916	27.5166
710	4868	G11	50199	260	99970	67598	52140	0.365	0.344	0.297	273890	196506	175556	80.0677	68.4818	89.7784	79.4426	10.6621
711	4868	H02	13151	259	69639	46907	42888	0.344	0.293	0.296	202439	160092	144892	59.18	55.7917	74.0971	63.0229	9.73904
712	4868	H03	14380	266	79191	61663	42027	0.359	0.325	0.679	220588	189732	61895.4	64.4855	66.1212	31.6531	54.0866	19.4452
713	4868	H04	17507	253	90055	58810	47865	0.369	0.342	0.922	244051	171959	51914.3	71.3447	59.9273	26.5488	52.6069	23.2779
714	4868	H05	21683	292	258253	132931	106175	0.212	0.192	0.2	1.21817e+06	692349	530875	356.115	241.282	271.487	289.628	59.527
715	4868	H06	26692	296.33	103360	67503	47709	0.89	0.234	0.487	116135	288474	97965.1	33.9503	100.533	50.099	61.5273	34.7312
716	4868	H07	33010	253	79176	57248	44720	1.002	0.329	0.712	79018	174006	62809	23.0997	60.6407	32.1203	38.6202	19.5964
717	4868	H08	37955	261	101417	67351	40762	0.688	0.416	0.488	147408	161901	83528.7	43.0926	56.4222	42.7162	47.4104	7.80677
718	4868	H09	41378	277	97973	59117	49330	0.311	0.619	0.282	315026	95504	174929	92.093	33.2829	89.458	71.6113	33.2195
719	4868	H10	45086	261	91109	72891	46397	0.304	0.302	0.306	299701	241361	151624	87.6129	84.1136	77.54	83.0889	5.11405
720	4868	H11	51349	283	80851	46782	35396	0.319	0.346	0.429	253451	135208	82508.2	74.0927	47.1197	42.1944	54.4689	17.1722
721	4869	A02	51351	284	59342	35401	16483	0.312	0.341	0.327	190199	103815	50406.7	141.147	145.956	111.931	133.011	18.414
722	4869	A03	59430	284	59024	30668	18635	0.433	0.404	0.426	136314	75910.9	43744.1	101.159	106.725	97.1361	101.673	4.81486
723	4869	A04	68841	267	49038	34050	22656	0.411	0.367	0.436	119314	92779.3	51963.3	88.5434	130.44	115.387	111.457	21.2231
724	4869	A05	78623	292	55704	35214	22205	0.388	0.374	0.421	143567	94155.1	52743.5	106.542	132.374	117.12	118.679	12.9867
725	4869	A06	88795	253	47402	34618	18538	0.394	0.389	0.429	120310	88992.3	43212.1	89.2824	125.116	95.9547	103.451	19.0567
726	4869	A07	97865	277	46542	38156	18721	0.375	0.389	0.442	124112	98087.4	42355.2	92.1042	137.903	94.0519	108.02	25.898
727	4869	A08	101679	273	51978	33375	18823	0.412	0.404	0.417	126160	82611.4	45139.1	93.6241	116.145	100.234	103.334	11.5761
728	4869	A09	17055	280	54118	32187	17940	0.354	0.382	0.403	152876	84259.2	44516.1	113.45	118.462	98.8503	110.254	10.1887
729	4869	A10	54645	283	51590	31352	16171	0.381	0.402	0.464	135407	77990	34851.3	100.486	109.648	77.3891	95.841	16.6234
730	4869	A11	14311	263	52009	29602	16931	0.4	0.449	0.441	130022	65928.7	38392.3	96.4904	92.6905	85.252	91.4776	5.71648
731	4869	B02	52241	284	60567	34360	18557	0.414	0.383	0.456	146297	89712.8	40695.2	108.568	126.129	90.3657	108.354	17.8826
732	4869	B03	59782	252	45772	29805	21668	0.392	0.354	0.404	116765	84194.9	53633.7	86.6521	118.371	119.096	108.04	18.5259
733	4869	B04	68971	273	53111	30642	19869	0.381	0.346	0.386	139399	88560.7	51474.1	103.449	124.509	114.301	114.086	10.5319
734	4869	B05	78697	264	49229	33286	18546	0.287	0.27	0.315	171530	123281	58876.2	127.293	173.324	130.738	143.785	25.6394
735	4869	B06	89349	284	44274	29168	17348	0.385	0.34	0.391	114997	85788.2	44368.3	85.3402	120.611	98.5221	101.491	17.822
736	4869	B07	98026	300	52669	37215	19668	0.331	0.326	0.383	159121	114156	51352.5	118.084	160.495	114.031	130.87	25.7357
737	4869	B08	101758	259	48733	29804	17970	0.351	0.318	0.394	138840	93723.3	45609.1	103.034	131.767	101.277	112.026	17.1188
738	4869	B09	20618	258	51841	33509	16921	0.349	0.327	0.37	148542	102474	45732.4	110.233	144.07	101.551	118.618	22.4654
739	4869	B10	54860	289	41145	32299	14206	0.358	0.348	0.383	114930	92813.2	37091.4	85.2903	130.488	82.3633	99.3805	26.9795
740	4869	B11	21970	268	48510	31946	17390	0.42	0.349	0.431	115500	91535.8	40348	85.7131	128.692	89.5949	101.333	23.7726
741	4869	C02	55172	285	46380	30721	16488	0.415	0.357	0.404	111759	86053.2	40811.9	82.937	120.984	90.6249	98.1819	20.1177
742	4869	C03	59984	265	17131	13058	7906	0.14	0.137	0.15	122364	95313.9	52706.7	90.8072	134.004	117.038	113.95	21.7632
743	4869	C04	70307	267	45601	31457	18234	0.418	0.327	0.375	109093	96198.8	48624	80.9587	135.248	107.972	108.059	27.1446
744	4869	C05	82269	272	43876	28818	20650	0.322	0.312	0.344	136261	92365.4	60029.1	101.12	129.858	133.298	121.425	17.6689
745	4869	C06	89429	296	43711	26430	16823	0.38	0.371	0.443	115029	71239.9	37975.2	85.3636	100.158	84.3258	89.949	8.85608
746	4869	C07	98049	262	42326	24275	15953	0.392	0.338	0.434	107974	71819.5	36758.1	80.1284	100.972	81.6232	87.5747	11.6269
747	4869	C08	102554	263	55686	34376	20050	0.308	0.333	0.333	180799	103231	60210.2	134.172	145.135	133.7	137.669	6.47005
748	4869	C09	20619	258	39909	31661	16450	0.371	0.345	0.355	107571	91771	46338	79.8293	129.023	102.896	103.916	24.6125
749	4869	C10	79887	298	44496	26367	15011	0.301	0.296	0.34	147827	89077.7	44150	109.703	125.236	98.0373	110.992	13.6451
750	4869	C11	33182	276	38792	31185	14751	0.387	0.355	0.402	100238	87845.1	36694	74.3869	123.503	81.481	93.1237	26.5474
751	4869	D02	55453	272	39222	29901	18551	0.335	0.348	0.414	117081	85922.4	44809.2	86.8861	120.8	99.5011	102.396	17.1412
752	4869	D03	60303	278.69	40036	26805	19023	0.377	0.343	0.399	106196	78148.7	47676.7	78.8088	109.871	105.869	98.1827	16.8972
753	4869	D04	72947	282	42427	28007	16566	0.36	0.326	0.386	117853	85911	42917.1	87.4592	120.784	95.2996	101.181	17.4235
754	4869	D05	87008	293.43	42560	28129	19283	0.309	0.341	0.352	137735	82489.7	54781.2	102.214	115.974	121.645	113.277	9.99222
755	4869	D06	89759	258	42797	30335	19250	0.33	0.315	0.399	129688	96301.6	48245.6	96.242	135.392	107.132	112.922	20.2072
756	4869	D07	98938	280	17812	10370	7828	0.111	0.11	0.117	160468	94272.7	66906	119.084	132.54	148.568	133.397	14.7605
757	4869	D08	103189	299	48314	24841	16464	0.395	0.346	0.376	122314	71794.8	43787.2	90.7698	100.938	97.2318	96.3131	5.14582
758	4869	D09	23715	265	45279	30008	18078	0.37	0.361	0.398	122376	83124.7	45422.1	90.8156	116.867	100.862	102.848	13.1385
759	4869	D10	107022	278.17	45656	27638	15471	0.328	0.387	0.363	139195	71416	42619.8	103.297	100.405	94.6395	99.4474	4.40769
760	4869	D11	45815	264	43184	32386	15817	0.374	0.355	0.407	115465	91228.2	38862.4	85.6873	128.259	86.296	100.081	24.4052
761	4869	E02	55845	285	34161	24834	21939	0.412	0.365	0.427	82915	68038.4	51379.4	61.5317	95.6564	114.091	90.4262	26.6669
762	4869	E03	61929	294	48854	25168	16909	0.382	0.337	0.391	127890	74682.5	43245.5	94.9079	104.998	96.0289	98.6448	5.53014
763	4869	E04	73295	252	31057	27326	17818	0.437	0.349	0.379	71068.6	78298	47013.2	52.7404	110.081	104.395	89.0721	31.5923
764	4869	E05	87690	271	41119	24684	16645	0.331	0.313	0.353	124227	78862.6	47153	92.1892	110.874	104.706	102.59	9.52064
765	4869	E06	92849	278	39660	26722	15014	0.338	0.334	0.351	117337	80006	42774.9	87.0766	112.482	94.9839	98.1808	13.0009
766	4869	E07	100058	287	39081	24186	15749	0.311	0.349	0.394	125662	69300.9	39972.1	93.2547	97.4314	88.7601	93.1487	4.33665
767	4869	E08	105432	284	42109	25132	14601	0.323	0.324	0.377	130368	77567.9	38729.4	96.7471	109.054	86.0007	97.2673	11.5355
768	4869	E09	32892	278	41309	25733	16683	0.357	0.383	0.392	115711	67188	42558.7	85.8701	94.4609	94.5037	91.6116	4.97231
769	4869	E10	33173	269	38036	23755	15737	0.36	0.381	0.356	105656	62349.1	44205.1	78.4075	87.6578	98.1596	88.075	9.88264
770	4869	E11	53934	295	37953	23779	13644	0.381	0.378	0.372	99614.2	62907.4	36677.4	73.9242	88.4427	81.4441	81.2703	7.26083
771	4869	F02	55862	298	33742	23957	16610	0.41	0.356	0.381	82297.6	67294.9	43595.8	61.0734	94.6112	96.8067	84.1638	20.0269
772	4869	F03	62901	259	38557	24056	16437	0.397	0.329	0.408	97120.9	73118.5	40286.8	72.0739	102.799	89.4588	88.1105	15.4067
773	4869	F04	73753	289	37309	24686	17226	0.342	0.358	0.353	109091	68955.3	48798.9	80.9567	96.9456	108.36	95.4209	13.7653
774	4869	F05	88324	251	40787	23371	15508	0.347	0.362	0.335	117542	64560.8	46292.5	87.2284	90.7672	102.795	93.5968	8.15995
775	4869	F06	93427	286.33	54709	38566	12269	0.151	0.149	0.149	362311	258832	82342.3	268.873	363.897	182.845	271.872	90.5632
776	4869	F07	100942	274	41277	22875	15497	0.317	0.355	0.372	130211	64436.6	41658.6	96.6305	90.5927	92.5051	93.2427	3.08578
777	4869	F08	108783	272	36070	26414	12938	0.306	0.368	0.328	117876	71777.2	39445.1	87.4762	100.913	87.5899	91.993	7.72505
778	4869	F09	40749	290	21867	14283	8441	0.216	0.207	0.223	101236	69000	37852	75.1278	97.0084	84.0523	85.3962	11.002
779	4869	F10	38007	256	42799	27734	16633	0.311	0.336	0.352	137617	82541.7	47252.8	102.127	116.047	104.927	107.7	7.3628
780	4869	F11	76478	287	35284	28608	14467	0.371	0.388	0.366	95105.1	73732	39527.3	70.578	103.661	87.7724	87.3372	16.5459
781	4869	G02	58347	281	39554	25246	17470	0.4	0.387	0.426	98885	65235.1	41009.4	73.3831	91.7153	91.0635	85.3873	10.4011
782	4869	G03	63161	264	39663	22260	13251	0.38	0.354	0.418	104376	62881.4	31701	77.4582	88.4061	70.3936	78.7526	9.07575
783	4869	G04	76549	261	40360	21225	12479	0.348	0.339	0.442	115977	62610.6	28233	86.0671	88.0255	62.6929	78.9285	14.0945
784	4869	G05	88349	254	41067	22328	15494	0.342	0.364	0.403	120079	61340.7	38446.7	89.1112	86.24	85.3728	86.908	1.95669
785	4869	G06	93945	262	38492	23052	14753	0.393	0.349	0.362	97944	66051.6	40754.1	72.6848	92.8632	90.4967	85.3482	11.0305
786	4869	G07	101298	269	37390	25132	12963	0.268	0.289	0.316	139515	86961.9	41022.2	103.535	122.261	91.0918	105.629	15.69
787	4869	G08	109747	263	34628	24211	14649	0.344	0.397	0.378	100663	60984.9	38754	74.7024	85.7398	86.0552	82.1658	6.46543
788	4869	G09	43409	266	35430	24172	14198	0.327	0.356	0.391	108349	67898.9	36312	80.4061	95.4603	80.6327	85.4997	8.6269
789	4869	G10	60037	286	38947	24755	13714	0.341	0.357	0.415	114214	69341.7	33045.8	84.7589	97.4889	73.3799	85.2092	12.0608
790	4869	G11	92937	261	9335	6293	3813	0.147	0.133	0.142	63503.4	47315.8	26852.1	47.1262	66.5222	59.6265	57.7583	9.83202
791	4869	H02	58724	256	32649	21177	12678	0.414	0.41	0.429	78862.3	51651.2	29552.4	58.5241	72.6174	65.6227	65.5881	7.04672
792	4869	H03	66020	259.69	28491	22234	14907	0.408	0.35	0.398	69830.9	63525.7	37454.8	51.8219	89.312	83.1702	74.768	20.1079
793	4869	H04	76747	272	11083	5968	7149	0.127	0.113	0.127	87267.7	52814.2	56291.3	64.7618	74.2524	124.998	88.004	32.3871
794	4869	H05	88402	292	26871	22996	13484	0.349	0.383	0.413	76994.3	60041.8	32648.9	57.1378	84.4139	72.4986	71.3501	13.6742
795	4869	H06	95909	266	30659	20639	13885	0.39	0.371	0.411	78612.8	55630.7	33783.5	58.339	78.2123	75.0179	70.5231	10.6719
796	4869	H07	101345	265	29772	21300	10768	0.36	0.381	0.429	82700	55905.5	25100.2	61.3721	78.5986	55.7364	65.2357	11.9108
797	4869	H08	111847	263	28636	22128	12487	0.481	0.485	0.555	59534.3	45624.7	22499.1	44.1807	64.1447	49.9604	52.7619	10.2726
798	4869	H09	50680	293	25168	21295	10763	0.36	0.358	0.362	69911.1	59483.2	29732	51.8814	83.6286	66.0215	67.1772	15.9051
799	4869	H10	66122	284	23974	18831	13033	0.39	0.416	0.434	61471.8	45266.8	30030	45.6185	63.6415	66.6831	58.6477	11.3856
800	4869	H11	110899	254	34450	23577	12077	0.481	0.413	0.46	71621.6	57087.2	26254.3	53.1508	80.2599	58.2991	63.9033	14.3973
801	4870	A02	112541	292	645092	210965	123333	0.4	0.369	0.475	1612730	571721	259648	236.108	136.719	109.968	160.932	66.4645
802	4870	A03	118628	288	379138	234750	132447	0.447	0.442	0.486	848183	531109	272525	124.176	127.007	115.421	122.202	6.04039
803	4870	A04	125605	257	357667	225428	118948	0.459	0.395	0.389	779231	570704	305779	114.082	136.476	129.505	126.688	11.46
804	4870	A05	133351	290	379551	226480	152042	0.46	0.452	0.474	825111	501062	320764	120.798	119.822	135.851	125.491	8.98592
805	4870	A06	138389	253	288031	155860	87330	0.347	0.325	0.365	830061	479569	239260	121.523	114.683	101.333	112.513	10.2686
806	4870	A07	147866	282	343039	212099	131640	0.48	0.44	0.424	714665	482043	310472	104.629	115.274	131.493	117.132	13.5278
807	4870	A08	158549	260	405361	256611	155022	0.435	0.418	0.439	931864	613902	353125	136.428	146.806	149.557	144.264	6.92438
808	4870	A09	166634	267	391653	214423	123413	0.505	0.49	0.424	775550	437598	291068	113.543	104.646	123.275	113.821	9.31766
809	4870	A10	176367	257	338722	211500	143435	0.484	0.474	0.474	699839	446203	302605	102.458	106.703	128.161	112.441	13.7785
810	4870	A11	201634	274	347570	264738	139612	0.502	0.483	0.535	692371	548112	260957	101.365	131.074	110.522	114.32	15.2142
811	4870	B02	112547	298	372803	218778	148344	0.588	0.354	0.399	634019	618017	371789	92.8221	147.79	157.462	132.692	34.865
812	4870	B03	119805	295	350821	203238	142366	0.487	0.41	0.443	720372	495702	321368	105.464	118.541	136.107	120.037	15.3762
813	4870	B04	126224	265	428217	202268	114318	0.309	0.309	0.324	1.38582e+06	654589	352833	202.887	156.536	149.434	169.619	29.0291
814	4870	B05	134058	251	338979	206780	120809	0.666	0.387	0.432	508977	534315	279650	74.5157	127.774	118.439	106.91	28.4396
815	4870	B06	138398	289	346334	225140	138251	0.466	0.374	0.417	743206	601979	331537	108.807	143.955	140.414	131.059	19.3515
816	4870	B07	148832	264	348452	207703	152364	0.395	0.385	0.487	882157	539488	312862	129.15	129.011	132.505	130.222	1.97822
817	4870	B08	159686	257	318725	228995	135612	0.421	0.385	0.477	757067	594792	284302	110.837	142.237	120.409	124.494	16.0936
818	4870	B09	166846	266	344037	204840	127117	0.406	0.41	0.424	847382	499610	299804	124.059	119.475	126.975	123.503	3.78063
819	4870	B10	177866	259.1	256408	194851	114386	0.53	0.402	0.436	483789	484704	262353	70.828	115.91	111.113	99.2838	24.76
820	4870	B11	203837	267	371355	241525	143444	0.392	0.385	0.45	947334	627338	318764	138.692	150.019	135.005	141.239	7.82453
821	4870	C02	112965	271	215935	144304	72652	0.579	0.299	0.374	372945	482622	194257	54.6001	115.413	82.2726	84.0951	30.4472
822	4870	C03	120631	258	346739	205064	139177	0.516	0.398	0.502	671975	515236	277245	98.379	123.212	117.42	113.004	12.9922
823	4870	C04	127886	278.31	333887	211907	131559	0.492	0.422	0.473	678632	502149	278137	99.3536	120.082	117.798	112.411	11.3658
824	4870	C05	134199	294	373895	208894	132828	0.532	0.358	0.408	702810	583503	325559	102.893	139.537	137.882	126.771	20.695
825	4870	C06	139021	255	211846	116197	79774	0.377	0.286	0.326	561926	406283	244706	82.2675	97.1572	103.639	94.3545	10.9579
826	4870	C07	151262	285	306241	193487	124181	0.486	0.402	0.482	630126	481311	257637	92.2521	115.099	109.116	105.489	11.8474
827	4870	C08	162188	275	319132	228815	169220	0.407	0.393	0.479	784108	582226	353278	114.796	139.232	149.622	134.55	17.879
828	4870	C09	168221	286	307707	209449	127641	0.436	0.398	0.469	705750	526254	272156	103.324	125.846	115.265	114.812	11.2682
829	4870	C10	178873	268	268748	183481	157946	0.575	0.434	0.48	467388	422767	329054	68.4269	101.099	139.363	102.963	35.5046
830	4870	C11	205909	290	314484	185869	127518	0.441	0.454	0.464	713116	409403	274823	104.402	97.9032	116.395	106.233	9.38066
831	4870	D02	116640	295.34	287427	201895	110128	0.462	0.391	0.527	622136	516355	208972	91.0825	123.479	88.5047	101.022	19.4912
832	4870	D03	120913	262	317285	184028	113508	0.45	0.409	0.479	705078	449946	236969	103.225	107.599	100.362	103.729	3.64437
833	4870	D04	129220	285	224814	130350	94849	0.383	0.325	0.375	586982	401077	252931	85.9357	95.9121	107.122	96.3234	10.5993
834	4870	D05	134674	257	331052	191001	129215	0.423	0.375	0.425	782629	509336	304035	114.579	121.801	128.767	121.715	7.09415
835	4870	D06	140873	277.71	365638	243081	131302	0.37	0.304	0.385	988211	799609	341044	144.677	191.216	144.441	160.111	26.9376
836	4870	D07	153172	272	324083	167441	125354	0.499	0.448	0.497	649465	373752	252221	95.0835	89.3778	106.822	97.0944	8.89428
837	4870	D08	163802	258	335755	216456	149998	0.411	0.375	0.439	816922	577216	341681	119.6	138.033	144.71	134.115	13.006
838	4870	D09	168225	278	452175	327005	179671	0.302	0.296	0.306	1.49727e+06	1.10475e+06	587160	219.204	264.185	248.677	244.022	22.849
839	4870	D10	179822	260	341223	216616	127162	0.451	0.385	0.399	756592	562639	318702	110.767	134.548	134.978	126.764	13.8556
840	4870	D11	205913	262	307501	199219	120781	0.477	0.439	0.425	644656	453802	284191	94.3794	108.521	120.362	107.754	13.0081
841	4870	E02	116644	270	300177	192312	123893	0.481	0.41	0.482	624069	469054	257039	91.3654	112.168	108.863	104.132	11.179
842	4870	E03	120961	280	313539	167093	125700	0.464	0.435	0.465	675731	384122	270323	98.9288	91.8576	114.488	101.758	11.5777
843	4870	E04	129929	266	280684	172642	104963	0.478	0.358	0.45	587205	482240	233251	85.9684	115.321	98.7877	100.026	14.7155
844	4870	E05	135412	288	291812	214276	128499	0.423	0.363	0.409	689863	590292	314178	100.998	141.16	133.062	125.074	21.2397
845	4870	E06	140899	268	337864	195472	114777	0.556	0.398	0.461	607669	491136	248974	88.9644	117.448	105.447	103.953	14.3006
846	4870	E07	153792	269	311892	173901	118994	0.398	0.347	0.498	783648	501156	238944	114.728	119.845	101.199	111.924	9.63413
847	4870	E08	164464	275	324111	246799	146825	0.398	0.393	0.407	814349	627987	360749	119.223	150.175	152.786	140.728	18.6696
848	4870	E09	170637	256	264875	176406	103549	0.518	0.384	0.455	511342	459391	227580	74.8618	109.857	96.3859	93.7016	17.6514
849	4870	E10	180964	274	351596	222902	120461	0.548	0.437	0.511	641599	510073	235736	93.9318	121.977	99.84	105.25	14.7846
850	4870	E11	207895	279.25	52979	33029	20589	0.106	0.101	0.092	499802	327020	223793	73.1724	78.2024	94.7821	82.0523	11.3076
851	4870	F02	117197	299	267113	159915	111532	0.352	0.468	0.47	758844	341699	237302	111.097	81.7126	100.503	97.7709	14.8814
852	4870	F03	121268	272	253690	174664	106240	0.586	0.381	0.427	432918	458436	248806	63.3804	109.629	105.375	92.7948	25.5623
853	4870	F04	130801	280.33	280530	184329	128890	0.362	0.281	0.32	774945	655975	402781	113.454	156.868	170.588	146.97	29.8252
854	4870	F05	135894	269	284739	152614	104217	0.436	0.35	0.384	653071	436040	271398	95.6114	104.273	114.944	104.943	9.68369
855	4870	F06	141538	296	301181	173612	113678	0.389	0.333	0.387	774244	521357	293742	113.351	124.676	124.407	120.811	6.46181
856	4870	F07	154127	281	267833	150406	112619	0.509	0.427	0.472	526194	352239	238600	77.0363	84.2332	101.053	87.4408	12.3254
857	4870	F08	165599	287	256197	190828	127797	0.43	0.342	0.407	595807	557977	313998	87.2278	133.433	132.986	117.882	26.5483
858	4870	F09	170955	291	300353	151556	95396	0.413	0.352	0.426	727247	430557	223934	106.471	102.962	94.8418	101.425	5.96501
859	4870	F10	193528	272	304493	188064	104464	0.425	0.3	0.356	716454	626880	293438	104.891	149.91	124.278	126.36	22.5816
860	4870	F11	211336	273	244285	163045	111624	0.458	0.253	0.576	533373	644447	193792	78.0873	154.111	82.0756	104.758	42.7873
861	4870	G02	117446	261	233102	164856	113173	0.413	0.433	0.477	564412	380730	237260	82.6314	91.0464	100.486	91.3878	8.93194
862	4870	G03	122253	290	273001	167584	110506	0.439	0.346	0.422	621870	484347	261863	91.0435	115.825	110.905	105.925	13.1201
863	4870	G04	130847	289	245514	197407	109954	0.451	0.314	0.366	544377	628685	300421	79.6983	150.341	127.236	119.092	36.0188
864	4870	G05	137399	273	239689	171339	109406	0.416	0.308	0.397	576175	556295	275582	84.3537	133.031	116.716	111.367	24.7754
865	4870	G06	142269	273	218837	149549	92237	0.388	0.324	0.407	564013	461571	226627	82.573	110.378	95.982	96.3112	13.9056
866	4870	G07	156957	263	280377	148076	107549	0.433	0.322	0.369	647522	459863	291461	94.799	109.97	123.441	109.403	14.3294
867	4870	G08	165701	295.4	266544	160347	113875	0.448	0.317	0.387	594964	505826	294251	87.1044	120.962	124.622	110.896	20.6854
868	4870	G09	174084	295	257694	156764	117120	0.437	0.324	0.359	589689	483840	326240	86.3321	115.704	138.171	113.402	25.9958
869	4870	G10	195327	271	135720	95446	66955	0.37	0.265	0.438	366811	360174	152865	53.7021	86.1307	64.7423	68.1917	16.4872
870	4870	G11	213708	253	246765	176080	125287	0.47	0.333	0.406	525032	528769	308589	76.8661	126.448	130.695	111.336	29.9275
871	4870	H02	117908	286	219563	144434	104820	0.512	0.479	0.517	428834	301532	202747	62.7825	72.1074	85.8683	73.586	11.6137
872	4870	H03	125344	281	233864	145665	93309	0.544	0.474	0.524	429897	307310	178071	62.9381	73.4891	75.4173	70.6148	6.71779
873	4870	H04	133002	259	287119	137297	91742	0.507	0.475	0.444	566310	289046	206626	82.9093	69.1215	87.5113	79.8474	9.56962
874	4870	H05	137577	275	247246	147685	105462	0.44	0.381	0.495	561923	387625	213055	82.267	92.6952	90.2339	88.3987	5.45094
875	4870	H06	144694	274	265047	151498	102442	0.453	0.415	0.467	585093	365055	219362	85.6592	87.2981	92.9052	88.6208	3.79981
876	4870	H07	157522	275	216951	132174	99843	0.429	0.412	0.462	505713	320811	216110	74.0378	76.7175	91.5281	80.7612	9.42025
877	4870	H08	166596	268	192963	151340	83906	0.44	0.452	0.586	438552	334823	143184	64.2053	80.0684	60.6421	68.3053	10.3418
878	4870	H09	175743	268.32	166600	105811	77456	0.521	0.451	0.567	319770	234614	136607	46.8152	56.1048	57.8563	53.5921	5.93399
879	4870	H10	197046	252	237374	147499	89522	0.481	0.401	0.613	493501	367828	146039	72.2499	87.9611	61.8512	74.0207	13.1447
880	4870	H11	214029	265	267569	152133	97344	0.535	0.521	0.51	500129	292002	190871	73.2203	69.8283	80.8385	74.629	5.63864
881	4871	A02	215275	296	351255	177506	127434	0.534	0.479	0.275	657781	370576	463396	111.266	98.5981	231.602	147.156	73.4069
882	4871	A03	241998	294	329874	201164	117448	0.282	0.501	0.401	1.16977e+06	401525	292888	197.87	106.833	146.383	150.362	45.6492
883	4871	A04	294625	287	308876	171689	122438	0.536	0.489	0.436	576261	351102	280821	97.4768	93.4167	140.353	110.415	26.0057
884	4871	A05	302867	288	532808	273071	220022	0.295	0.256	0.249	1.80613e+06	1.06668e+06	883622	305.514	283.809	441.629	343.651	85.5427
885	4871	A06	312606	284	219996	126970	86023	0.517	0.46	0.411	425524	276022	209302	71.9791	73.4403	104.608	83.3423	18.4308
886	4871	A07	326644	269	334689	178419	123259	0.478	0.471	0.41	700186	378809	300632	118.439	100.789	150.254	123.16	25.0683
887	4871	A08	343557	281	424973	192294	120521	0.511	0.455	0.419	831650	422624	287640	140.677	112.446	143.76	132.294	17.258
888	4871	A09	366086	269	326654	161333	118492	0.466	0.502	0.446	700974	321380	265677	118.573	85.5087	132.784	112.288	24.2559
889	4871	A10	228155	290.25	131775	74220	46419	0.251	0.247	0.228	525000	300486	203592	88.8058	79.9493	101.754	90.1697	10.9661
890	4871	A11	116508	276	316550	170485	116784	0.451	0.507	0.444	701885	336262	263027	118.727	89.4683	131.459	113.218	21.5306
891	4871	B02	215585	266	307110	199552	124505	0.685	0.426	0.573	448336	468432	217286	75.8377	124.634	108.598	103.023	24.8713
892	4871	B03	242557	282	208490	151166	102585	0.494	0.34	0.38	422045	444606	269961	71.3905	118.295	134.924	108.203	32.9473
893	4871	B04	294747	271	307289	204156	104835	0.567	0.49	0.534	541956	416645	196320	91.674	110.855	98.1195	100.216	9.76112
894	4871	B05	303304	258	250091	171283	123415	0.535	0.497	0.56	467460	344634	220384	79.0727	91.6957	110.146	93.6382	15.6277
895	4871	B06	316458	263.26	178621	132686	84486	0.146	0.136	0.134	1.22343e+06	975632	630493	206.948	259.583	315.116	260.549	54.0904
896	4871	B07	326921	274	281428	187559	115132	0.406	0.431	0.517	693172	435172	222692	117.253	115.785	111.3	114.779	3.10108
897	4871	B08	348970	258	280439	155175	120853	0.482	0.437	0.437	581824	355092	276551	98.4177	94.4781	138.219	110.371	24.1966
898	4871	B09	366802	298	308764	201353	132513	0.43	0.441	0.506	718056	456583	261883	121.462	121.482	130.888	124.61	5.43624
899	4871	B10	294153	288	250853	145993	113623	0.701	0.513	0.544	357850	284587	208866	60.5318	75.7191	104.39	80.2135	22.2717
900	4871	B11	149312	266	272162	161045	95384	0.427	0.517	0.476	637382	311499	200387	107.816	82.8796	100.152	96.949	12.7728
901	4871	C02	216183	289	233721	175164	126114	0.624	0.473	0.391	374553	370326	322542	63.3571	98.5314	161.204	107.698	49.5635
902	4871	C03	265372	264	284694	177505	123087	0.468	0.437	0.505	608321	406190	243737	102.9	108.074	121.818	110.93	9.77727
903	4871	C04	296934	297	218204	150278	81276	0.464	0.392	0.4	470267	383362	203190	79.5475	102	101.553	94.3669	12.8358
904	4871	C05	305329	262	229129	149383	111028	0.467	0.333	0.461	490640	448598	240842	82.9937	119.357	120.371	107.574	21.2931
905	4871	C06	318799	262	254122	174800	115953	0.486	0.316	0.515	522885	553165	225151	88.448	147.179	112.529	116.052	29.5234
906	4871	C07	327444	268	312707	178436	106980	0.469	0.465	0.524	666753	383733	204160	112.784	102.099	102.038	105.64	6.18665
907	4871	C08	351674	286	282794	169616	119392	0.368	0.327	0.402	768462	518703	296995	129.988	138.01	148.436	138.811	9.24999
908	4871	C09	367474	281	239764	134513	99714	0.409	0.459	0.457	586220	293057	218193	99.1614	77.9727	109.051	95.3951	15.8779
909	4871	C10	362093	275	241718	147698	108121	0.581	0.383	0.495	416038	385634	218426	70.3744	102.605	109.168	94.049	20.7638
910	4871	C11	204939	295	269056	140144	104330	0.442	0.422	0.432	608724	332095	241505	102.968	88.3594	120.702	104.01	16.1966
911	4871	D02	216618	265	237448	170357	117777	0.511	0.437	0.365	464673	389833	322677	78.6013	103.722	161.272	114.532	42.3821
912	4871	D03	283856	262	235846	174676	114240	0.467	0.469	0.391	505024	372443	292174	85.4267	99.0949	146.027	110.183	31.7851
913	4871	D04	299514	288	366192	261188	179788	0.354	0.28	0.366	1.03444e+06	932814	491224	174.98	248.191	245.511	222.894	41.5164
914	4871	D05	305743	258	241061	143106	97467	0.388	0.454	0.419	621291	315211	232618	105.094	83.8673	116.261	101.741	16.4551
915	4871	D06	319029	288	260700	165659	103418	0.479	0.425	0.435	544259	389786	237743	92.0635	103.709	118.822	104.865	13.4167
916	4871	D07	328130	261	265403	142177	115809	0.497	0.46	0.559	534010	309080	207172	90.3299	82.2361	103.543	92.0363	10.7555
917	4871	D08	351691	260	237201	146578	114238	0.481	0.451	0.514	493141	325007	222253	83.4168	86.4735	111.081	93.6569	15.1665
918	4871	D09	367480	298	247364	120139	102995	0.352	0.381	0.351	702739	315325	293433	118.871	83.8977	146.656	116.475	31.4476
919	4871	D10	363801	253	250876	150933	104426	0.435	0.433	0.388	576726	348575	269139	97.5555	92.7443	134.514	108.271	22.8538
920	4871	D11	252172	278	250723	166544	115320	0.486	0.457	0.446	515891	364429	258565	87.265	96.9625	129.229	104.486	21.9703
921	4871	E02	236254	266	233300	166850	98086	0.515	0.446	0.406	453010	374103	241591	76.6284	99.5365	120.746	98.9702	22.0641
922	4871	E03	285669	254	260991	178720	103551	0.484	0.427	0.344	539238	418548	301020	91.2141	111.362	150.448	117.675	30.1173
923	4871	E04	299967	287	231131	157087	118311	0.498	0.437	0.414	464118	359467	285775	78.5075	95.6422	142.829	105.659	33.3101
924	4871	E05	307703	257	233725	164625	112601	0.417	0.436	0.539	560492	377580	208907	94.8093	100.462	104.41	99.8938	4.82567
925	4871	E06	319079	297	246797	144707	102816	0.53	0.352	0.5	465655	411099	205632	78.7673	109.38	102.774	96.9736	16.1094
926	4871	E07	331972	263	244518	139648	107356	0.4	0.37	0.603	611295	377427	178036	103.403	100.421	88.9815	97.6017	7.61284
927	4871	E08	352888	279.34	252233	123195	107540	0.467	0.439	0.395	540113	280626	272253	91.3623	74.6654	136.07	100.699	31.7494
928	4871	E09	369066	269	270187	140294	106768	0.317	0.303	0.289	852325	463017	369439	144.174	123.193	184.643	150.67	31.2358
929	4871	E10	367416	282	284701	171048	120186	0.427	0.413	0.358	666747	414160	335715	112.783	110.194	167.788	130.255	32.5304
930	4871	E11	269904	299	246587	136711	97676	0.419	0.448	0.43	588513	305158	227153	99.5493	81.1926	113.53	98.0906	16.2179
931	4871	F02	238929	273	216210	136906	107937	0.614	0.401	0.425	352134	341411	253969	59.5648	90.8383	126.932	92.4451	33.7125
932	4871	F03	288024	297	201532	183941	113822	0.461	0.398	0.415	437163	462163	274270	73.9478	122.966	137.078	111.331	33.1346
933	4871	F04	299968	270	215991	148997	103799	0.397	0.385	0.448	544058	387005	231694	92.0295	102.969	115.799	103.599	11.8974
934	4871	F05	308814	283	222334	140081	99941	0.563	0.478	0.474	394909	293056	210846	66.8005	77.9726	105.379	83.3842	19.8506
935	4871	F06	319436	299	230635	142090	100228	0.474	0.371	0.342	486572	382992	293064	82.3055	101.901	146.472	110.226	32.8831
936	4871	F07	332452	286	242295	121495	97259	0.423	0.435	0.466	572801	279299	208710	96.8916	74.3122	104.312	91.8386	15.6252
937	4871	F08	358311	271	202924	108322	92689	0.609	0.582	0.411	333209	186120	225521	56.3635	49.5204	112.714	72.8659	34.6784
938	4871	F09	369070	299	245454	150645	115295	0.463	0.479	0.46	530138	314499	250641	89.6749	83.6778	125.269	99.5405	22.4823
939	4871	F10	217306	290	211660	137816	84509	0.638	0.404	0.455	331755	341129	185734	56.1177	90.7631	92.8287	79.9032	20.6246
940	4871	F11	280492	298	233962	133447	97206	0.328	0.373	0.515	713299	357767	188750	120.657	95.1899	94.3358	103.394	14.9563
941	4871	G02	240029	280	166507	140545	93907	0.699	0.409	0.462	238207	343631	203262	40.2937	91.4288	101.589	77.7705	32.851
942	4871	G03	289748	262	167595	122459	98744	0.538	0.391	0.44	311515	313194	224418	52.694	83.3307	112.163	82.7291	29.7389
943	4871	G04	301167	272	186960	136326	85636	0.637	0.427	0.559	293501	319265	153195	49.6468	84.9458	76.5658	70.3861	18.443
944	4871	G05	310113	278	177536	126115	94158	0.474	0.43	0.401	374549	293291	234808	63.3563	78.035	117.355	86.2489	27.9209
945	4871	G06	319471	252	189968	133272	100205	0.52	0.279	0.451	365323	477677	222184	61.7958	127.094	111.046	99.9787	34.027
946	4871	G07	338564	277	178354	121587	94393	0.365	0.309	0.371	488641	393485	254429	82.6555	104.693	127.162	104.837	22.2534
947	4871	G08	361570	283	207667	106457	107174	0.582	0.396	0.409	356816	268831	262039	60.3568	71.527	130.965	87.6164	37.9545
948	4871	G09	122385	270	235924	125527	102347	0.379	0.393	0.397	622491	319407	257801	105.297	84.9837	128.847	106.376	21.9517
949	4871	G10	276736	281	201272	121241	88997	0.58	0.322	0.411	347021	376525	216538	58.6999	100.181	108.224	89.0349	26.577
950	4871	G11	330796	283	217093	117254	93754	0.52	0.495	0.581	417487	236877	161367	70.6195	63.0251	80.65	71.4315	8.84046
951	4871	H02	241621	279	174377	116376	95012	0.522	0.391	0.448	334056	297637	212080	56.5068	79.1913	105.996	80.5648	24.7733
952	4871	H03	294150	291	182608	126281	88696	0.532	0.41	0.414	343248	308002	214242	58.0618	81.9493	107.077	82.3625	24.51
953	4871	H04	302584	278	155167	113600	91200	0.46	0.4	0.418	337320	284000	218182	57.0589	75.563	109.046	80.5559	26.3506
954	4871	H05	311165	285	39342	31433	26067	0.14	0.116	0.114	281014	270974	228658	47.5347	72.0973	114.282	77.9712	33.759
955	4871	H06	321792	254	173168	128071	93403	0.465	0.443	0.455	372404	289099	205281	62.9936	76.9198	102.598	80.8372	20.0908
956	4871	H07	343526	265	153169	106491	78067	0.458	0.405	0.433	334430	262941	180293	56.5702	69.9598	90.1094	72.2131	16.8828
957	4871	H08	364889	299	181959	126437	89300	0.383	0.438	0.432	475089	288669	206713	80.3631	76.8053	103.314	86.8274	14.388
958	4871	H09	164880	291	165382	104275	99645	0.365	0.45	0.432	453101	231722	230660	76.6439	61.6536	115.282	84.5266	27.6696
959	4871	H10	283845	273.29	143098	88328	74471	0.322	0.293	0.354	444404	301461	210370	75.1726	80.2087	105.142	86.841	16.0476
960	4871	H11	331977	254	201201	122665	101071	0.417	0.44	0.44	482496	278784	229707	81.6161	74.1752	114.806	90.1991	21.6325
961	4872	A02	370383	264	296904	174621	120475	0.502	0.443	0.291	591442	394178	414003	117.302	107.174	176.821	133.766	37.6295
962	4872	A03	379536	296	252904	186724	113400	0.48	0.427	0.439	526883	437293	258314	104.498	118.897	110.326	111.24	7.24291
963	4872	A04	522131	297	216034	171671	111858	0.479	0.445	0.455	451010	385778	245842	89.4497	104.89	104.999	99.7797	8.94622
964	4872	A05	641396	291	204010	94225	78804	0.348	0.204	0.298	586236	461887	264443	116.269	125.584	112.944	118.266	6.55222
965	4872	A06	5476	334	319030	176495	111417	0.437	0.387	0.387	730046	456059	287899	144.791	123.999	122.962	130.584	12.3146
966	4872	A07	12628	321	260570	174912	113909	0.506	0.412	0.442	514960	424544	257713	102.133	115.43	110.069	109.211	6.69012
967	4872	A08	17128	348	237892	161410	93130	0.504	0.453	0.399	472008	356313	233409	93.6142	96.8791	99.6891	96.7274	3.04027
968	4872	A09	27305	324	253105	187171	115920	0.442	0.364	0.37	572636	514206	313297	113.572	139.809	133.81	129.063	13.7474
969	4872	A10	33738	339	208199	141652	87634	0.46	0.391	0.4	452607	362281	219085	89.7663	98.5017	93.5715	93.9465	4.37978
970	4872	A11	37187	312	225102	165320	90550	0.201	0.199	0.197	1.11991e+06	830754	459645	222.114	225.876	196.315	214.768	16.0915
971	4872	B02	372769	290	295854	164432	130128	0.258	0.435	0.437	1.14672e+06	378005	297776	227.431	102.777	127.18	152.463	66.0612
972	4872	B03	379651	277	261825	168152	115751	0.331	0.331	0.367	791012	508012	315398	156.883	138.125	134.707	143.238	11.9396
973	4872	B04	524615	278	274754	195586	117138	0.448	0.424	0.425	613290	461288	275619	121.635	125.421	117.717	121.591	3.85205
974	4872	B05	643029	280	285768	175523	103409	0.697	0.551	0.537	409997	318554	192568	81.3155	86.6124	82.246	83.3913	2.82812
975	4872	B06	6101	330	296587	187364	111436	0.364	0.445	0.413	814799	421043	269821	161.601	114.479	115.241	130.44	26.9886
976	4872	B07	12650	322	286722	172909	105632	0.269	0.403	0.448	1.06588e+06	429055	235786	211.398	116.657	100.704	142.92	59.838
977	4872	B08	18883	349	191575	143182	94006	0.525	0.368	0.405	364905	389082	232114	72.3722	105.788	99.136	92.4322	17.688
978	4872	B09	28080	312	296629	174481	120051	0.356	0.405	0.382	833228	430817	314270	165.256	117.136	134.225	138.872	24.394
979	4872	B10	34219	313	277284	174814	107834	0.392	0.389	0.427	707357	449393	252539	140.291	122.187	107.86	123.446	16.2526
980	4872	B11	38090	333	276611	207566	118574	0.245	0.281	0.302	1.12902e+06	738669	392629	223.921	200.839	167.692	197.484	28.2643
981	4872	C02	373981	257.25	99122	69774	44537	0.128	0.134	0.136	774391	520701	327478	153.586	141.575	139.866	145.009	7.47697
982	4872	C03	380279	295	235759	172106	106859	0.395	0.397	0.372	596858	433516	287255	118.376	117.87	122.687	119.644	2.64721
983	4872	C04	525721	271	257907	169446	111685	0.477	0.433	0.417	540686	391330	267830	107.235	106.4	114.39	109.342	4.3921
984	4872	C05	645330	275	168554	97556	72704	0.274	0.139	0.205	615161	701842	354654	122.006	190.826	151.473	154.768	34.5281
985	4872	C06	7436	304.41	279430	199804	92936	0.464	0.474	0.446	602220	421527	208377	119.439	114.61	88.9979	107.683	16.3605
986	4872	C07	13156	314.36	227839	172347	105952	0.294	0.367	0.363	774963	469610	291879	153.7	127.684	124.662	135.348	15.9644
987	4872	C08	24032	310	293826	233702	162698	0.467	0.384	0.429	629178	608599	379249	124.786	165.474	161.978	150.746	22.5498
988	4872	C09	30205	314.39	123193	84749	48700	0.194	0.175	0.18	635015	484280	270556	125.944	131.672	115.555	124.39	8.17038
989	4872	C10	34865	322	213800	153505	101105	0.518	0.382	0.341	412741	401846	296496	81.8597	109.259	126.634	105.917	22.5732
990	4872	C11	39984	314	241591	162910	108306	0.308	0.35	0.392	784386	465457	276291	155.569	126.554	118.004	133.376	19.6894
991	4872	D02	374703	298	218763	153973	113491	0.447	0.392	0.41	489403	392788	276807	97.0641	106.796	118.225	107.362	10.5916
992	4872	D03	400770	274	217585	151899	102430	0.311	0.324	0.321	699630	468824	319097	138.759	127.47	136.287	134.172	5.93418
993	4872	D04	636718	264	194798	176538	90487	0.544	0.438	0.424	358085	403055	213413	71.0196	109.588	91.1488	90.5854	19.2903
994	4872	D05	661221	275	85187	58935	25516	0.146	0.143	0.139	583473	412133	183568	115.721	112.056	78.4023	102.06	20.5698
995	4872	D06	7578	343	252781	157974	103339	0.35	0.405	0.371	722231	390059	278542	143.241	106.054	118.966	122.754	18.8808
996	4872	D07	13176	318	222010	191610	100907	0.389	0.464	0.446	570720	412953	226249	113.192	112.279	96.6312	107.367	9.30897
997	4872	D08	24951	350	217077	181053	90389	0.359	0.442	0.389	604671	409622	232362	119.926	111.373	99.2423	110.18	10.3931
998	4872	D09	30260	349.42	211474	163384	95607	0.399	0.417	0.436	530010	391808	219282	105.118	106.53	93.6556	101.768	7.0607
999	4872	D10	35582	347	248761	161323	98965	0.374	0.32	0.44	665136	504134	224920	131.918	137.071	96.0638	121.684	22.3368
1000	4872	D11	40269	326	216671	146997	93458	0.439	0.379	0.415	493556	387855	225200	97.8878	105.455	96.1832	99.842	4.93514
1001	4872	E02	374814	276	216629	153722	106663	0.439	0.403	0.346	493460	381444	308275	97.8688	103.712	131.664	111.082	18.063
1002	4872	E03	400938	253	207184	143972	98262	0.412	0.377	0.366	502874	381889	268475	99.7359	103.833	114.666	106.078	7.71428
1003	4872	E04	637343	276	193734	139773	86959	0.39	0.379	0.333	496754	368794	261138	98.5221	100.273	111.532	103.442	7.06066
1004	4872	E05	680515	265	205404	171931	100890	0.433	0.406	0.382	474374	423475	264110	94.0835	115.14	112.802	107.342	11.5413
1005	4872	E06	9037	336.3	223333	167607	92947	0.411	0.4	0.374	543389	419018	248521	107.771	113.928	106.144	109.281	4.10576
1006	4872	E07	13616	327.47	222472	154163	88871	0.431	0.418	0.475	516176	368811	187097	102.374	100.277	79.9093	94.1868	12.4091
1007	4872	E08	25435	310.29	195636	177569	97482	0.419	0.378	0.415	466912	469759	234896	92.6034	127.724	100.325	106.884	18.4564
1008	4872	E09	32673	334	247739	151922	103665	0.358	0.316	0.409	692008	480766	253460	137.247	130.717	108.253	125.406	15.2093
1009	4872	E10	36693	332.44	181944	163343	90005	0.417	0.356	0.477	436317	458829	188690	86.5354	124.752	80.5896	97.2924	23.966
1010	4872	E11	41098	312	210631	148600	86800	0.412	0.372	0.395	511240	399462	219747	101.395	108.611	93.8541	101.287	7.37902
1011	4872	F02	375105	285	200891	146462	92861	0.268	0.362	0.514	749593	404591	180663	148.668	110.005	77.1616	111.945	35.7928
1012	4872	F03	403268	265	188005	132317	103503	0.464	0.36	0.284	405183	367547	364447	80.3607	99.9335	155.656	111.983	39.0671
1013	4872	F04	637359	258	192060	140715	97241	0.356	0.351	0.369	539494	400897	263526	106.999	109.001	112.552	109.517	2.81239
1014	4872	F05	689002	287	189158	147869	84013	0.324	0.302	0.307	583821	489632	273658	115.79	133.128	116.88	121.932	9.71051
1015	4872	F06	11437	302	197157	162810	84653	0.372	0.297	0.373	529992	548182	226952	105.114	149.047	96.9314	117.031	28.0269
1016	4872	F07	14142	327	187066	142128	95535	0.44	0.296	0.246	425150	480162	388354	84.3208	130.553	165.866	126.913	40.8944
1017	4872	F08	25457	348.4	233044	153852	97523	0.415	0.292	0.242	561552	526890	402988	111.374	143.258	172.116	142.249	30.384
1018	4872	F09	32873	305	205064	129194	89705	0.38	0.316	0.402	539642	408842	223147	107.028	111.161	95.3062	104.499	8.2246
1019	4872	F10	36758	305.82	64094	56768	30138	0.121	0.12	0.123	529702	473067	245024	105.057	128.623	104.65	112.777	13.7251
1020	4872	F11	43088	335	206838	166177	85618	0.439	0.361	0.376	471157	460324	227707	93.4455	125.159	97.2541	105.286	17.3153
1021	4872	G02	378711	281	166778	121656	92142	0.357	0.382	0.389	467165	318471	236869	92.6537	86.5901	101.167	93.4703	7.32269
1022	4872	G03	408734	273	177303	132816	87326	0.376	0.324	0.374	471551	409926	233492	93.5235	111.456	99.7247	101.568	9.10724
1023	4872	G04	637827	276	15336	21715	11659	0.107	0.097	0.101	143327	223866	115436	28.4263	60.8676	49.3027	46.1989	16.4418
1024	4872	G05	3753	304.36	172432	148680	90045	0.352	0.274	0.327	489864	542628	275367	97.1555	147.537	117.61	120.767	25.3385
1025	4872	G06	12262	314	183475	123011	75687	0.353	0.344	0.375	519759	357590	201832	103.085	97.2262	86.2027	95.5046	8.57172
1026	4872	G07	14506	332	151395	140369	81758	0.352	0.32	0.37	430099	438653	220968	85.3024	119.267	94.3755	99.6482	17.5853
1027	4872	G08	26349	302	198014	132425	84365	0.255	0.297	0.335	776525	445875	251836	154.01	121.23	107.559	127.6	23.8712
1028	4872	G09	33353	337.81	25817	28688	16468	0.091	0.096	0.107	283703	298833	153907	56.2674	81.2507	65.7337	67.7506	12.6132
1029	4872	G10	36923	317	191475	125752	80843	0.329	0.368	0.387	581991	341717	208897	115.427	92.9105	89.22	99.1859	14.186
1030	4872	G11	43506	315	199688	140255	90890	0.326	0.318	0.379	612540	441053	239815	121.486	119.919	102.425	114.61	10.5815
1031	4872	H02	379468	296	167264	123701	86610	0.383	0.32	0.345	436721	386566	251043	86.6156	105.104	107.221	99.647	11.335
1032	4872	H03	408860	286	146733	113953	74933	0.484	0.367	0.448	303167	310499	167261	60.1277	84.4224	71.4374	71.9958	12.1569
1033	4872	H04	638636	257	138419	119177	80267	0.378	0.387	0.427	366188	307951	187979	72.6267	83.7297	80.286	78.8808	5.68331
1034	4872	H05	5053	335	143999	108110	78649	0.387	0.56	0.402	372090	193054	195644	73.7974	52.4899	83.5599	69.9491	15.8885
1035	4872	H06	12544	320	184765	128596	80138	0.227	0.222	0.232	813943	579261	345422	161.431	157.497	147.53	155.486	7.16508
1036	4872	H07	16722	302	168908	138075	73575	0.337	0.325	0.373	501211	424846	197252	99.406	115.513	84.2466	99.7217	15.6354
1037	4872	H08	26980	334.33	38817	38415	21704	0.121	0.1	0.103	320802	384150	210718	63.6252	104.448	89.9981	86.0236	20.6994
1038	4872	H09	33478	328	175657	136125	73293	0.33	0.358	0.415	532294	380237	176610	105.571	103.384	75.4302	94.795	16.806
1039	4872	H10	37168	308.29	126360	107620	65060	0.23	0.239	0.263	549391	450293	247376	108.962	122.431	105.655	112.349	8.88655
1040	4872	H11	44584	334	169777	110344	73752	0.363	0.384	0.396	467705	287354	186242	92.7608	78.1296	79.5444	83.4782	8.07001
1041	4873	A02	44750	312	73616	35953	22697	0.42	0.359	0.387	175276	100148	58648.6	129.439	121.541	119.339	123.44	5.31073
1042	4873	A03	51683	315.8	60944	34845	21025	0.401	0.419	0.399	151980	83162.3	52694.2	112.235	100.927	107.223	106.795	5.66603
1043	4873	A04	64672	344	57266	38241	24427	0.4	0.401	0.426	143165	95364.1	57340.4	105.725	115.736	116.677	112.713	6.06966
1044	4873	A05	76988	302.24	64851	40973	21868	0.329	0.376	0.427	197116	108971	51213.1	145.567	132.249	104.21	127.342	21.1108
1045	4873	A06	87136	312	52974	39249	22397	0.378	0.408	0.423	140143	96198.5	52948	103.493	116.748	107.74	109.327	6.76849
1046	4873	A07	95916	343	56088	36988	24634	0.386	0.392	0.433	145306	94357.1	56891.5	107.306	114.513	115.764	112.528	4.56519
1047	4873	A08	53874	327	56665	32875	20089	0.401	0.392	0.423	141309	83864.8	47491.7	104.355	101.78	96.6372	100.924	3.92933
1048	4873	A09	43998	318	65033	32167	19022	0.439	0.412	0.418	148139	78075.2	45507.2	109.398	94.7535	92.599	98.9169	9.14089
1049	4873	A10	680516	290	57208	35119	23992	0.416	0.432	0.482	137519	81294	49775.9	101.556	98.6598	101.285	100.5	1.59964
1050	4873	A11	63543	326	48063	32569	21678	0.427	0.445	0.501	112560	73188.8	43269.5	83.1237	88.8232	88.0456	86.6641	3.0907
1051	4873	B02	45527	304.37	60780	32840	22651	0.359	0.369	0.388	169304	88997.3	58378.9	125.028	108.009	118.791	117.276	8.61028
1052	4873	B03	55152	346	62651	43447	24745	0.372	0.371	0.39	168417	117108	63448.7	124.373	142.124	129.107	131.868	9.19195
1053	4873	B04	65689	327	56262	34569	22614	0.325	0.321	0.366	173114	107692	61786.9	127.842	130.696	125.725	128.088	2.49467
1054	4873	B05	79486	340	53825	34320	19661	0.369	0.361	0.455	145867	95069.3	43211	107.721	115.378	87.9266	103.675	14.1657
1055	4873	B06	87838	346.43	56008	36421	19259	0.374	0.343	0.397	149754	106184	48511.3	110.591	128.866	98.7119	112.723	15.1899
1056	4873	B07	653004	291	42313	31046	19877	0.296	0.34	0.38	142949	91311.8	52307.9	105.566	110.818	106.437	107.607	2.81443
1057	4873	B08	56779	304	37332	33095	22787	0.278	0.328	0.348	134288	100899	65479.9	99.1695	122.453	133.24	118.288	17.413
1058	4873	B09	47680	301	37558	35960	21828	0.252	0.316	0.384	149040	113797	56843.8	110.064	138.107	115.667	121.279	14.84
1059	4873	B10	30622	333	68181	32539	19803	0.369	0.311	0.357	184772	104627	55470.6	136.452	126.977	112.873	125.434	11.865
1060	4873	B11	64859	328	63406	34143	22869	0.35	0.339	0.426	181160	100717	53683.1	133.784	122.232	109.236	121.75	12.2813
1061	4873	C02	46213	312	114844	93365	52213	0.267	0.243	0.283	430127	384218	184498	317.643	466.294	375.421	386.452	74.9371
1062	4873	C03	59814	317.34	54156	31229	23153	0.364	0.364	0.412	148780	85794	56196.6	109.872	104.121	114.35	109.448	5.12768
1063	4873	C04	68116	315	51335	36054	22710	0.352	0.367	0.393	145838	98239.8	57786.3	107.699	119.226	117.585	114.836	6.23526
1064	4873	C05	79559	308	49094	30304	20682	0.37	0.365	0.408	132686	83024.7	50691.2	97.987	100.76	103.147	100.632	2.58266
1065	4873	C06	90749	303.38	30756	17345	6894	0.169	0.152	0.149	181988	114112	46268.5	134.396	138.488	94.148	122.344	24.5039
1066	4873	C07	1014	341	38169	19534	14646	0.229	0.224	0.235	166677	87205.4	62323.4	123.088	105.834	126.817	118.58	11.1945
1067	4873	C08	87010	302	54685	30558	26754	0.395	0.328	0.383	138443	93164.6	69853.8	102.238	113.066	142.14	119.148	20.6345
1068	4873	C09	48443	332	51962	32682	18413	0.349	0.302	0.331	148888	108219	55628.4	109.952	131.336	113.194	118.161	11.5248
1069	4873	C10	19123	305	54770	23356	16450	0.361	0.328	0.395	151717	71207.3	41645.6	112.041	86.4184	84.7413	94.4003	15.3004
1070	4873	C11	70895	316	51780	31412	20153	0.362	0.376	0.452	143039	83542.6	44586.3	105.632	101.389	90.7251	99.2486	7.68038
1071	4873	D02	46492	313	27233	16095	11772	0.229	0.205	0.224	118921	78512.2	52553.6	87.8217	95.2838	106.937	96.6809	9.63401
1072	4873	D03	60013	307	56254	37943	24899	0.257	0.242	0.267	218887	156789	93254.7	161.645	190.282	189.757	180.561	16.3841
1073	4873	D04	69359	302	50709	27582	20301	0.421	0.39	0.403	120449	70723.1	50374.7	88.9497	85.8308	102.503	92.428	8.8639
1074	4873	D05	81750	329.31	47243	30835	19513	0.408	0.365	0.476	115792	84479.5	40993.7	85.5104	102.526	83.4149	90.4837	10.4812
1075	4873	D06	91378	342	57115	31202	21364	0.359	0.356	0.454	159095	87646.1	47057.3	117.489	106.369	95.7531	106.537	10.8689
1076	4873	D07	22070	306	35486	24602	16368	0.301	0.251	0.306	117894	98015.9	53490.2	87.0627	118.954	108.843	104.953	16.2975
1077	4873	D08	636734	279	49680	28606	18584	0.394	0.387	0.446	126091	73917.3	41668.2	93.1166	89.7073	84.7873	89.2037	4.18743
1078	4873	D09	66695	340	54599	29221	21325	0.368	0.342	0.451	148367	85441.5	47283.8	109.567	103.693	96.2141	103.158	6.69236
1079	4873	D10	3064	328	42904	27778	19889	0.347	0.355	0.372	123643	78247.9	53465.1	91.3082	94.963	108.792	98.3544	9.22198
1080	4873	D11	76015	344	54938	29065	17271	0.389	0.377	0.367	141229	77095.5	47059.9	104.295	93.5644	95.7586	97.8728	5.66926
1081	4873	E02	48388	330	50013	26567	18740	0.321	0.299	0.336	155804	88852.8	55773.8	115.059	107.833	113.49	112.127	3.80048
1082	4873	E03	60183	310	62461	28877	22724	0.418	0.329	0.43	149428	87772	52846.5	110.351	106.522	107.533	108.135	1.98411
1083	4873	E04	70413	327.38	47122	28046	19640	0.42	0.327	0.429	112195	85767.6	45780.9	82.8545	104.089	93.1559	93.3665	10.6188
1084	4873	E05	82560	309	46610	31052	21252	0.403	0.323	0.482	115658	96136.2	44091.3	85.4114	116.673	89.7179	97.2673	16.9429
1085	4873	E06	91382	340	47138	28006	18453	0.41	0.35	0.48	114971	80017.1	38443.8	84.9042	97.1102	78.2262	86.7468	9.57593
1086	4873	E07	26112	306	2877	2174	1016	0.108	0.106	0.106	26638.9	20509.4	9584.91	19.6724	24.8906	19.5036	21.3555	3.06263
1087	4873	E08	6268	318.33	50849	30541	18633	0.384	0.343	0.461	132419	89040.8	40418.7	97.7896	108.061	82.2447	96.032	12.9978
1088	4873	E09	73254	347	40716	32990	18304	0.383	0.338	0.402	106308	97603.6	45532.3	78.5069	118.453	92.6502	96.5368	20.2549
1089	4873	E10	33575	345.44	41087	27645	18361	0.358	0.373	0.384	114768	74115.3	47815.1	84.7546	89.9476	97.2952	90.6658	6.30109
1090	4873	E11	81493	303	55925	32734	16128	0.368	0.383	0.369	151970	85467.4	43707.3	112.228	103.725	88.9366	101.63	11.786
1091	4873	F02	50648	308	32056	21238	16365	0.206	0.183	0.2	155612	116055	81825	114.917	140.846	166.499	140.754	25.7913
1092	4873	F03	60423	321	53348	27020	21163	0.38	0.33	0.332	140389	81878.8	63744	103.676	99.3695	129.708	110.918	16.4145
1093	4873	F04	71097	310	4108	2526	1782	0.113	0.11	0.112	36354	22963.6	15910.7	26.8469	27.8691	32.3755	29.0305	2.94159
1094	4873	F05	83497	326	40875	29504	19523	0.385	0.316	0.378	106169	93367.1	51648.1	78.4041	113.312	105.095	98.9369	18.2504
1095	4873	F06	92892	337	41480	26304	18078	0.412	0.318	0.345	100680	82717	52400	74.3504	100.387	106.625	93.7873	17.1193
1096	4873	F07	33570	321	10764	6163	5366	0.155	0.132	0.142	69445.2	46689.4	37788.7	51.2842	56.6631	76.8933	61.6135	13.5032
1097	4873	F08	11307	314	42335	32836	18070	0.395	0.31	0.361	107177	105923	50055.4	79.1488	128.549	101.854	103.184	24.7272
1098	4873	F09	80313	325.33	64870	33977	21059	0.38	0.299	0.358	170711	113635	58824	126.067	137.91	119.696	127.891	9.24278
1099	4873	F10	45545	308	48167	26744	16331	0.467	0.357	0.361	103141	74913.2	45238.2	76.1683	90.9159	92.0517	86.3787	8.86062
1100	4873	F11	81856	327	65962	47738	23672	0.27	0.233	0.274	244304	204884	86394.2	180.415	248.651	175.797	201.621	40.7947
1101	4873	G02	50651	336.78	27810	16412	11178	0.189	0.168	0.194	147143	97690.5	57618.6	108.663	118.559	117.243	114.822	5.37418
1102	4873	G03	61642	344	40627	28586	17591	0.355	0.3	0.327	114442	95286.7	53795.1	84.5139	115.642	109.463	103.206	16.4802
1103	4873	G04	71866	305	35091	21379	15386	0.38	0.282	0.33	92344.7	75812.1	46624.2	68.1952	92.0068	94.872	85.0247	14.645
1104	4873	G05	86467	328	37922	24515	16196	0.396	0.302	0.325	95762.6	81175.5	49833.8	70.7193	98.516	101.403	90.2127	16.9435
1105	4873	G06	93033	305.25	39260	23595	15409	0.367	0.3	0.32	106975	78650	48153.1	78.9998	95.451	97.983	90.8113	10.3071
1106	4873	G07	36525	342.4	45359	26550	18904	0.357	0.272	0.312	127056	97610.3	60589.7	93.829	118.462	123.289	111.86	15.8008
1107	4873	G08	26113	318	3499	2129	1847	0.109	0.104	0.101	32100.9	20471.2	18287.1	23.706	24.8442	37.211	28.5871	7.49022
1108	4873	G09	94600	348	8483	5593	3790	0.132	0.121	0.122	64265.2	46223.1	31065.6	47.4588	56.0972	63.2129	55.5897	7.88928
1109	4873	G10	48617	312	41014	24951	15001	0.366	0.259	0.329	112060	96335.9	45595.7	82.7547	116.915	92.7792	97.4829	17.5592
1110	4873	G11	83961	303	41689	26136	14593	0.322	0.237	0.296	129469	110278	49300.7	95.6109	133.836	100.318	109.922	20.8437
1111	4873	H02	50690	307.35	34034	27880	24198	0.373	0.312	0.391	91244	89359	61887.5	67.3823	108.448	125.93	100.587	30.055
1112	4873	H03	62375	310	38753	24488	15409	0.382	0.341	0.379	101448	71812.3	40657	74.9176	87.1527	82.7297	81.6	6.1953
1113	4873	H04	71881	314.35	38240	24396	15238	0.322	0.305	0.339	118758	79986.9	44949.9	87.7008	97.0735	91.4649	92.0797	4.71648
1114	4873	H05	87084	331	31337	17988	15519	0.363	0.315	0.342	86327.8	57104.8	45377.2	63.7518	69.3033	92.3345	75.1299	15.156
1115	4873	H06	95204	306	36326	22613	15423	0.372	0.333	0.363	97650.5	67906.9	42487.6	72.1135	82.413	86.4547	80.327	7.39467
1116	4873	H07	43271	304	42486	20585	13976	0.384	0.347	0.41	110641	59322.8	34087.8	81.7064	71.9951	69.3626	74.3547	6.50141
1117	4873	H08	35545	301	36483	22552	15402	0.398	0.374	0.422	91665.8	60299.5	36497.6	67.6938	73.1805	74.2662	71.7135	3.52319
1118	4873	H09	524385	268	39194	26064	14717	0.403	0.377	0.413	97255.6	69135.3	35634.4	71.8218	83.9038	72.5096	76.0784	6.78571
1119	4873	H10	60659	312.37	39169	21932	13332	0.404	0.364	0.448	96953	60252.7	29758.9	71.5983	73.1238	60.5541	68.4254	6.85928
1120	4873	H11	25673	347	35636	25012	15785	0.435	0.397	0.453	81921.8	63002.5	34845.5	60.498	76.461	70.9043	69.2878	8.1033
1121	4874	A02	96541	310	116858	58411	33444	0.16	0.157	0.173	730362	372045	193318	469.964	347.963	346.227	388.052	70.9437
1122	4874	A03	105798	328	61027	39614	24979	0.438	0.398	0.447	139331	99532.7	55881.4	89.6549	93.0902	100.082	94.2758	5.31374
1123	4874	A04	114997	326	54890	37687	26022	0.412	0.368	0.441	133228	102410	59006.8	85.7279	95.7816	105.68	95.7297	9.97594
1124	4874	A05	129536	310	60640	38720	26003	0.417	0.41	0.369	145420	94439	70468.8	93.5727	88.3263	126.208	102.702	20.5247
1125	4874	A06	146769	334	36372	24500	18583	0.276	0.355	0.257	131783	69014.1	72307.4	84.7978	64.547	129.501	92.9485	33.235
1126	4874	A07	159092	332.8	77173	39692	30926	0.421	0.483	0.399	183309	82178.1	77508.8	117.953	76.8589	138.816	111.209	31.5243
1127	4874	A08	186067	339.44	68502	39370	28203	0.243	0.386	0.407	281901	101995	69294.8	181.394	95.393	124.105	133.631	43.7847
1128	4874	A09	202705	305	39050	29154	14086	0.41	0.388	0.396	95243.9	75139.2	35570.7	61.2863	70.2757	63.7062	65.0894	4.65157
1129	4874	A10	215689	345	68470	35870	26032	0.408	0.313	0.455	167819	114601	57213.2	107.986	107.183	102.467	105.879	2.98148
1130	4874	A11	244387	328	58998	36034	25412	0.44	0.289	0.25	134086	124685	101648	86.2801	116.615	182.049	128.315	48.9446
1131	4874	B02	96996	339	61568	37162	23322	0.4	0.396	0.512	153920	93843.4	45550.8	99.0424	87.7693	81.5802	89.464	8.8536
1132	4874	B03	105827	325.34	9107	5810	3899	0.146	0.128	0.132	62376.7	45390.6	29537.9	40.1374	42.4526	52.9015	45.1638	6.8003
1133	4874	B04	116397	329	65101	41946	24769	0.374	0.328	0.404	174067	127884	61309.4	112.006	119.607	109.803	113.805	5.14326
1134	4874	B05	133114	346.32	4276	2731	1940	0.092	0.1	0.106	46478.3	27310	18301.9	29.9072	25.5423	32.7782	29.4092	3.64355
1135	4874	B06	146770	304	49072	43206	24646	0.445	0.275	0.331	110274	157113	74459.2	70.9578	146.943	133.354	117.085	40.5212
1136	4874	B07	159398	347	48875	33891	27574	0.476	0.283	0.386	102679	119756	71435.2	66.0703	112.005	127.939	102.005	32.1236
1137	4874	B08	186194	324	53129	42241	23255	0.214	0.316	0.359	248266	133674	64777.2	159.751	125.022	116.014	133.596	23.0947
1138	4874	B09	205827	301	54176	38086	22513	0.307	0.25	0.357	176469	152344	63061.6	113.552	142.483	112.942	122.992	16.8824
1139	4874	B10	216607	320	58568	31911	27506	0.354	0.462	0.415	165446	69071.4	66279.5	106.459	64.6007	118.705	96.5882	28.3706
1140	4874	B11	246999	331	52366	35874	22529	0.283	0.269	0.251	185039	133361	89757	119.066	124.729	160.752	134.849	22.6108
1141	4874	C02	99634	322	56173	41707	28038	0.249	0.184	0.201	225594	226668	139493	145.163	211.997	249.827	202.329	52.998
1142	4874	C03	106464	332	61425	40836	25602	0.525	0.3	0.348	117000	136120	73569	75.2856	127.309	131.76	111.452	31.3997
1143	4874	C04	120290	332	83744	47366	39320	0.52	0.422	0.45	161046	112242	87377.8	103.628	104.977	156.491	121.699	30.1389
1144	4874	C05	135184	308	51973	36625	20410	0.42	0.309	0.28	123745	118528	72892.9	79.626	110.856	130.549	107.01	25.6784
1145	4874	C06	147358	301	61295	33406	19314	0.409	0.395	0.347	149866	84572.2	55659.9	96.4335	79.0981	99.6855	91.739	11.0675
1146	4874	C07	164435	338	44772	33078	18866	0.446	0.416	0.37	100386	79514.4	50989.2	64.5948	74.3677	91.3203	76.7609	13.5225
1147	4874	C08	186200	340	56594	30616	20956	0.485	0.488	0.532	116689	62737.7	39391	75.0853	58.6769	70.5482	68.1035	8.47298
1148	4874	C09	205832	350	46419	28521	20036	0.47	0.384	0.47	98763.8	74273.4	42629.8	63.5513	69.466	76.3488	69.7887	6.40487
1149	4874	C10	216621	350	74217	34229	23353	0.489	0.507	0.27	151773	67512.8	86492.6	97.6609	63.1429	154.906	105.237	46.3482
1150	4874	C11	270063	308	58565	31019	20608	0.411	0.488	0.507	142494	63563.5	40646.9	91.6901	59.4493	72.7976	74.6457	16.1997
1151	4874	D02	99660	339.47	59123	32054	23024	0.351	0.39	0.448	168442	82189.7	51392.9	108.387	76.8699	92.0432	92.4332	15.762
1152	4874	D03	110332	303	46597	38012	22451	0.47	0.333	0.307	99142.6	114150	73130.3	63.795	106.762	130.974	100.51	34.0232
1153	4874	D04	120622	316	52346	32408	25615	0.356	0.377	0.347	147039	85962.9	73818.4	94.6149	80.3988	132.207	102.407	26.7685
1154	4874	D05	137112	347	46124	32436	21655	0.421	0.375	0.497	109558	86496	43571.4	70.4971	80.8974	78.0353	76.4766	5.3725
1155	4874	D06	149054	307	41807	31253	23763	0.515	0.443	0.43	81178.6	70548.5	55262.8	52.2358	65.9822	98.9742	72.3974	24.0205
1156	4874	D07	164459	305	49487	28997	18987	0.49	0.461	0.413	100994	62900.2	45973.4	64.9862	58.8289	82.3371	68.7174	12.1901
1157	4874	D08	190501	326	34861	14282	10315	0.403	0.325	0.484	86503.7	43944.6	21312	55.6623	41.1002	38.1692	44.9772	9.36886
1158	4874	D09	205842	319	58858	32475	20398	0.354	0.337	0.372	166266	96365	54833.3	106.986	90.1276	98.205	98.4397	8.43184
1159	4874	D10	216623	301	54678	29764	26803	0.346	0.385	0.373	158029	77309.1	71857.9	101.686	72.3051	128.696	100.896	28.2035
1160	4874	D11	270916	337	45987	33326	19835	0.4	0.443	0.381	114968	75228	52060.4	73.9778	70.3587	93.2387	79.1917	12.2989
1161	4874	E02	99663	319	45766	35679	20975	0.442	0.275	0.396	103543	129742	52967.2	66.6265	121.344	94.8628	94.2778	27.3635
1162	4874	E03	110562	302	45992	30287	25790	0.556	0.271	0.359	82719.4	111760	71838.4	53.2272	104.526	128.661	95.4714	38.5233
1163	4874	E04	121908	306	51934	28174	23422	0.356	0.327	0.395	145882	86159	59296.2	93.8703	80.5822	106.198	93.5501	12.8108
1164	4874	E05	142277	320	45137	32983	21533	0.383	0.292	0.403	117851	112955	53431.8	75.8333	105.644	95.6948	92.3908	15.1776
1165	4874	E06	153391	328.38	39466	34773	20466	0.574	0.281	0.408	68756.1	123747	50161.8	44.2423	115.738	89.8384	83.2727	36.197
1166	4874	E07	165704	336	40932	27940	18241	0.571	0.455	0.491	71684.8	61406.6	37150.7	46.1268	57.4319	66.5359	56.6982	10.2243
1167	4874	E08	191441	347	38987	33017	17763	0.46	0.275	0.444	84754.3	120062	40006.8	54.5366	112.291	71.651	79.4927	29.6648
1168	4874	E09	205912	325	47740	34186	20814	0.557	0.306	0.365	85709.2	111719	57024.7	55.151	104.488	102.13	87.2561	27.8288
1169	4874	E10	228137	334	42763	29460	19188	0.276	0.313	0.231	154938	94121.4	83064.9	99.6977	88.0292	148.767	112.165	32.231
1170	4874	E11	281307	331	44364	35949	19071	0.434	0.399	0.583	102221	90097.7	32711.8	65.776	84.266	58.586	69.5427	13.2479
1171	4874	F02	101789	311	56698	33258	14642	0.388	0.401	0.433	146129	82937.7	33815.2	94.0291	77.5694	60.5622	77.3869	16.7342
1172	4874	F03	111194	347	48355	34763	24288	0.542	0.279	0.321	89215.9	124599	75663.6	57.4075	116.534	135.511	103.151	40.7355
1173	4874	F04	123389	325	37184	24843	20661	0.255	0.266	0.286	145820	93394.7	72241.3	93.8301	87.3496	129.382	103.521	22.6299
1174	4874	F05	143974	336	41894	30900	20278	0.418	0.284	0.409	100225	108803	49579.5	64.4914	101.76	88.7955	85.0157	18.9198
1175	4874	F06	154585	335	39191	27442	21036	0.38	0.456	0.341	103134	60179.8	61689.1	66.3635	56.2846	110.484	77.7105	28.8262
1176	4874	F07	169409	339	37627	26634	17966	0.502	0.469	0.477	74954.2	56788.9	37664.6	48.2305	53.1131	67.4562	56.2666	9.99326
1177	4874	F08	194308	306	45370	30445	19013	0.588	0.373	0.367	77159.9	81622	51806.5	49.6498	76.3389	92.7841	72.9243	21.7689
1178	4874	F09	211340	303	39792	30897	20186	0.412	0.37	0.319	96582.5	83505.4	63279	62.1477	78.1004	113.331	84.5263	26.1897
1179	4874	F10	228150	303	50353	24853	17660	0.348	0.366	0.245	144693	67904.4	72081.6	93.1049	63.5091	129.096	95.2368	32.8455
1180	4874	F11	281383	319	124869	58689	51681	0.202	0.185	0.186	618163	317238	277855	397.768	296.704	497.631	397.367	100.464
1181	4874	G02	105348	330	57654	30122	23793	0.416	0.332	0.363	138591	90728.9	65545.5	89.179	84.8563	117.39	97.1418	17.6683
1182	4874	G03	112203	311	47335	27073	19182	0.419	0.332	0.306	112971	81545.2	62686.3	72.6933	76.267	112.269	87.0766	21.8907
1183	4874	G04	126226	302	41334	28375	18848	0.357	0.262	0.299	115782	108302	63036.8	74.5016	101.292	112.897	96.2301	19.6919
1184	4874	G05	146071	320	45349	27508	19255	0.584	0.274	0.385	77652.4	100394	50013	49.9668	93.896	89.5719	77.8115	24.211
1185	4874	G06	157725	329.74	39532	23169	17461	0.556	0.468	0.298	71100.7	49506.4	58594	45.751	46.302	104.94	65.6644	34.015
1186	4874	G07	176736	335	61265	30445	25636	0.555	0.368	0.47	110387	82731	54544.7	71.0306	77.3761	97.6881	82.0316	13.9252
1187	4874	G08	201659	323	33619	25988	18338	0.438	0.289	0.331	76755.7	89923.9	55401.8	49.3898	84.1034	99.2232	77.5721	25.5506
1188	4874	G09	211787	326	45243	26777	18357	0.448	0.387	0.271	100989	69191.2	67738	64.983	64.7127	121.317	83.6709	32.6027
1189	4874	G10	241619	305	41381	25099	20475	0.359	0.44	0.357	115267	57043.2	57352.9	74.1708	53.351	102.718	76.7464	24.7839
1190	4874	G11	281623	340	32971	26693	17492	0.536	0.227	0.357	61513.1	117590	48997.2	39.5816	109.979	87.7527	79.1045	35.9867
1191	4874	H02	105781	304	41997	27108	17535	0.311	0.29	0.336	135039	93475.9	52187.5	86.8929	87.4255	93.4664	89.2616	3.65121
1192	4874	H03	114449	338.34	40564	29068	19128	0.416	0.34	0.436	97509.6	85494.1	43871.6	62.7442	79.9604	78.5728	73.7591	9.56438
1193	4874	H04	126347	328	41352	26855	19713	0.249	0.2	0.22	166072	134275	89604.5	106.862	125.584	160.479	130.975	27.2122
1194	4874	H05	146554	350.35	31781	22171	16987	0.57	0.353	0.326	55756.1	62807.4	52107.4	35.8772	58.742	93.3229	62.6474	28.9213
1195	4874	H06	158959	316	35879	26355	16974	0.616	0.301	0.34	58245.1	87558.1	49923.5	37.4788	81.8908	89.4117	69.5938	28.0654
1196	4874	H07	177407	333.09	27521	19815	13354	0.364	0.264	0.326	75607.1	75056.8	40963.2	48.6507	70.1986	73.364	64.0711	13.4479
1197	4874	H08	201989	343	45808	39367	20651	0.301	0.258	0.267	152186	152585	77344.6	97.9267	142.709	138.522	126.386	24.7351
1198	4874	H09	215684	318	36703	25974	18371	0.571	0.358	0.371	64278.5	72553.1	49517.5	41.3611	67.8569	88.6845	65.9675	23.7183
1199	4874	H10	241624	332	34706	17827	13601	0.472	0.537	0.467	73529.7	33197.4	29124.2	47.3139	31.0486	52.1607	43.5077	11.0587
1200	4874	H11	281624	310	29706	19449	12558	0.645	0.214	0.524	46055.8	90883.2	23965.6	29.6354	85.0006	42.9218	52.5193	28.9035
1201	4875	A02	282137	314	53688	29177	23135	0.423	0.344	0.351	126922	84816.9	65911.7	87.6211	98.8258	105.506	97.3176	9.03722
1202	4875	A03	300540	331	67182	39718	26248	0.369	0.326	0.327	182065	121834	80269.1	125.689	141.957	128.488	132.045	8.69774
1203	4875	A04	319449	341	55552	40544	26194	0.374	0.371	0.341	148535	109283	76815.2	102.542	127.333	122.959	117.611	13.2327
1204	4875	A05	329052	322	62889	42672	21986	0.397	0.359	0.356	158411	118864	61758.4	109.359	138.496	98.8576	115.571	20.5362
1205	4875	A06	339630	339	55237	36560	23427	0.393	0.216	0.373	140552	169259	62807	97.0308	197.215	100.536	131.594	56.8567
1206	4875	A07	366289	303	61610	31999	25497	0.386	0.329	0.357	159611	97261.4	71420.2	110.188	113.326	114.323	112.612	2.15776
1207	4875	A08	145992	301	62445	31712	25379	0.408	0.213	0.478	153051	148883	53094.1	105.66	173.473	84.9886	121.374	46.288
1208	4875	A09	343549	301	47377	28599	21290	0.39	0.33	0.359	121479	86663.6	59303.6	83.8639	100.978	94.9282	93.2566	8.67846
1209	4875	A10	99657	325	59627	31795	24048	0.376	0.344	0.523	158582	92427.3	45980.9	109.478	107.693	73.6023	96.9245	20.2174
1210	4875	A11	197008	336	59212	32873	18208	0.381	0.343	0.409	155412	95839.7	44518.3	107.289	111.669	71.2612	96.7399	22.1736
1211	4875	B02	283849	328	53847	35275	24946	0.439	0.344	0.389	122658	102544	64128.5	84.6777	119.48	102.651	102.27	17.4045
1212	4875	B03	303294	347	58952	33667	23295	0.384	0.386	0.372	153521	87220.2	62621	105.984	101.626	100.238	102.616	2.99792
1213	4875	B04	321517	313	77978	34103	22913	0.358	0.356	0.382	217816	95794.9	59981.7	150.37	111.617	96.0136	119.334	27.9877
1214	4875	B05	329255	329	57627	72226	27833	0.327	0.273	0.326	176229	264564	85377.3	121.661	308.261	136.665	188.862	103.674
1215	4875	B06	341956	307.3	46046	33263	24492	0.328	0.177	0.32	140384	187927	76537.5	96.9148	218.966	122.515	146.132	64.3618
1216	4875	B07	366801	333	50467	35427	24201	0.354	0.329	0.376	142562	107681	64364.4	98.4184	125.466	103.029	108.971	14.4699
1217	4875	B08	187675	323.14	18353	11948	10020	0.166	0.098	0.198	110560	121918	50606.1	76.3257	142.055	81.0059	99.7956	36.6727
1218	4875	B09	211356	346	65359	42199	19924	0.337	0.301	0.383	193944	140196	52020.9	133.89	163.352	83.2706	126.837	40.5037
1219	4875	B10	111118	331	8626	5766	2918	0.111	0.14	0.113	77711.7	41185.7	25823	53.6486	47.9882	41.3353	47.6574	6.16333
1220	4875	B11	245091	324	51038	36430	18182	0.348	0.327	0.322	146661	111407	56465.8	101.248	129.807	90.3857	107.147	20.3622
1221	4875	C02	288387	348	48627	33064	24135	0.286	0.239	0.27	170024	138343	89388.9	117.377	161.193	143.086	140.552	22.0175
1222	4875	C03	303612	322	63998	49996	22308	0.165	0.152	0.126	387867	328921	177048	267.765	383.248	283.403	311.472	62.6496
1223	4875	C04	326182	309.32	52011	32268	22145	0.374	0.295	0.372	139067	109383	59529.6	96.0054	127.45	95.2899	106.248	18.3643
1224	4875	C05	330770	311	93460	41171	21085	0.175	0.175	0.169	534057	235263	124763	368.689	274.12	199.71	280.84	84.6892
1225	4875	C06	343550	309	62510	53542	31408	0.183	0.21	0.152	341585	254962	206632	235.814	297.073	330.758	287.882	48.1346
1226	4875	C07	369986	329	44617	29351	21896	0.352	0.238	0.288	126753	123324	76027.8	87.5044	143.692	121.699	117.632	28.314
1227	4875	C08	201868	318	47361	28875	19464	0.203	0.394	0.393	233305	73286.8	49526.7	161.063	85.3914	79.2781	108.578	45.5567
1228	4875	C09	222362	319	31283	28225	14448	0.342	0.246	0.329	91470.8	114736	43914.9	63.1472	133.686	70.2952	89.0429	38.8272
1229	4875	C10	112125	312	42248	24999	18026	0.372	0.375	0.402	113570	66664	44840.8	78.4035	77.6747	71.7773	75.9518	3.63354
1230	4875	C11	278323	326	53887	32445	17136	0.395	0.301	0.451	136423	107791	37995.6	94.18	125.594	60.8201	93.5314	32.3919
1231	4875	D02	293360	343	51005	32838	24485	0.433	0.278	0.335	117794	118122	73089.6	81.3199	137.632	116.996	111.983	28.4889
1232	4875	D03	305780	341	6354	4588	1979	0.111	0.091	0.092	57243.2	50417.6	21510.9	39.5181	58.7449	34.4328	44.2319	12.8232
1233	4875	D04	326385	334	46849	36328	22990	0.51	0.269	0.346	91860.8	135048	66445.1	63.4165	157.354	106.36	109.043	47.0261
1234	4875	D05	332670	310.35	51832	29223	24124	0.39	0.395	0.331	132903	73982.3	72882.2	91.7498	86.2017	116.664	98.205	16.2245
1235	4875	D06	345850	332	42271	29208	18765	0.464	0.405	0.357	91101.3	72118.5	52563	62.8922	84.0301	84.1384	77.0202	12.2354
1236	4875	D07	371765	318	49277	31828	20610	0.317	0.294	0.357	155448	108259	57731.1	107.314	126.139	92.411	108.621	16.9021
1237	4875	D08	209901	331	50222	30714	21928	0.453	0.426	0.439	110865	72098.6	49949.9	76.5364	84.0069	79.9555	80.1663	3.73972
1238	4875	D09	252359	342.83	41151	33409	16975	0.397	0.297	0.436	103655	112488	38933.5	71.5586	131.068	62.3214	88.3159	37.311
1239	4875	D10	133075	343.36	46169	27224	19017	0.407	0.36	0.427	113437	75622.2	44536.3	78.312	88.1125	71.2899	79.2381	8.44946
1240	4875	D11	326375	338	36498	26562	14732	0.339	0.313	0.463	107664	84862.6	31818.6	74.3261	98.8791	50.9325	74.7126	23.9757
1241	4875	E02	294750	310	36330	27010	18149	0.392	0.269	0.337	92678.6	100409	53854.6	63.981	116.993	86.2059	89.06	26.6211
1242	4875	E03	308848	311	21306	12204	10172	0.182	0.151	0.163	117066	80821.2	62404.9	80.817	94.1702	99.8925	91.6265	9.78883
1243	4875	E04	326422	306	54766	34278	25693	0.344	0.286	0.312	159203	119853	82349.4	109.907	139.649	131.818	127.125	15.4165
1244	4875	E05	333544	336	49781	27211	22984	0.347	0.36	0.328	143461	75586.1	70073.2	99.039	88.0704	112.167	99.7589	12.0645
1245	4875	E06	346578	339	41563	23259	17594	0.398	0.425	0.319	104430	54727.1	55153.6	72.0934	63.7662	88.2852	74.7149	12.468
1246	4875	E07	372146	305	7547	4806	3069	0.132	0.114	0.131	57174.2	42157.9	23427.5	39.4705	49.121	37.5007	42.0307	6.21883
1247	4875	E08	217913	307	38723	29910	18661	0.399	0.47	0.384	97050.1	63638.3	48596.4	66.999	74.1492	77.7889	72.979	5.48933
1248	4875	E09	300289	339.35	7666	3584	2488	0.126	0.195	0.137	60841.3	18379.5	18160.6	42.002	21.4152	29.0699	30.829	10.4056
1249	4875	E10	135168	313	37704	22999	12775	0.233	0.174	0.19	161820	132178	67236.8	111.713	154.01	107.627	124.45	25.6809
1250	4875	E11	329250	349	44252	27723	17720	0.404	0.315	0.324	109535	88009.5	54691.4	75.6177	102.546	87.5453	88.5696	13.4932
1251	4875	F02	294756	333	43375	30076	19715	0.401	0.286	0.324	108167	105161	60848.8	74.6736	122.53	97.4015	98.2017	23.9382
1252	4875	F03	308849	309	8386	4905	2783	0.118	0.103	0.104	71067.8	47621.4	26759.6	49.062	55.4868	42.8345	49.1278	6.32642
1253	4875	F04	326757	318.33	68709	59667	33446	0.326	0.372	0.322	210764	160395	103870	145.502	186.887	166.266	166.218	20.6928
1254	4875	F05	335504	337	46025	31847	22997	0.368	0.421	0.305	125068	75646.1	75400	86.3412	88.1403	120.694	98.3918	19.3351
1255	4875	F06	349156	325	3075	2493	1714	0.161	0.159	0.114	19099.4	15679.2	15035.1	13.1853	18.2689	24.0669	18.5071	5.44468
1256	4875	F07	372275	322	66264	40576	36555	0.314	0.326	0.408	211032	124466	89595.6	145.687	145.024	143.417	144.709	1.16715
1257	4875	F08	326184	316	41115	29035	18321	0.229	0.352	0.462	179541	82485.8	39655.8	123.947	96.1097	63.4777	94.5115	30.2664
1258	4875	F09	321502	346	42978	26096	15824	0.403	0.279	0.385	106645	93534.1	41101.3	73.6229	108.983	65.7915	82.7991	23.0114
1259	4875	F10	142446	349.82	42145	25221	17415	0.424	0.401	0.34	99398.6	62895.3	51220.6	68.6202	73.2835	81.9896	74.6311	6.78577
1260	4875	F11	331968	301	52845	29362	17398	0.35	0.308	0.343	150986	95331.2	50723	104.234	111.077	81.1931	98.8345	15.6563
1261	4875	G02	295300	330	42120	31872	23547	0.423	0.255	0.326	99574.5	124988	72230.1	68.7417	145.632	115.62	109.998	38.7523
1262	4875	G03	319012	321	36886	25309	21915	0.358	0.271	0.348	103034	93391.1	62974.1	71.1296	108.816	100.804	93.5832	19.8538
1263	4875	G04	328010	336	22892	15811	8961	0.174	0.204	0.163	131563	77504.9	54975.5	90.8252	90.3061	88	89.7105	1.50385
1264	4875	G05	339589	322	34949	20069	17473	0.369	0.314	0.34	94712.7	63914	51391.2	65.3853	74.4705	82.2626	74.0395	8.44689
1265	4875	G06	352890	302.72	6913	4406	3289	0.149	0.151	0.115	46396	29178.8	28600	32.0297	33.9982	45.7804	37.2694	7.43618
1266	4875	G07	372287	339	36007	23540	16034	0.357	0.409	0.465	100860	57555	34481.7	69.6291	67.0612	55.1954	63.9619	7.69981
1267	4875	G08	329249	348.76	28293	17580	12530	0.18	0.179	0.166	157183	98212.3	75481.9	108.512	114.434	120.825	114.59	6.15792
1268	4875	G09	324623	327	40402	25574	18424	0.415	0.293	0.374	97354.2	87283.3	49262	67.2089	101.7	78.8545	82.5876	17.5458
1269	4875	G10	150114	303	38157	21609	14674	0.43	0.457	0.459	88737.2	47284.5	31969.5	61.2601	55.0943	51.174	55.8428	5.08452
1270	4875	G11	338578	318	42040	22599	18594	0.367	0.291	0.349	114550	77659.8	53277.9	79.0804	90.4866	85.2828	84.9499	5.71041
1271	4875	H02	299119	312	35549	25558	19211	0.431	0.315	0.437	82480.3	81136.5	43961.1	56.9406	94.5376	70.3692	73.9491	19.0524
1272	4875	H03	319424	309	41444	29111	20423	0.387	0.304	0.349	107090	95759.9	58518.6	73.9303	111.576	93.6716	93.0594	18.8304
1273	4875	H04	328111	325	22063	10820	7573	0.15	0.122	0.147	147087	88688.5	51517	101.542	103.337	82.464	95.781	11.5677
1274	4875	H05	339594	339	7705	3930	3048	0.163	0.164	0.157	47269.9	23963.4	19414	32.633	27.9214	31.0763	30.5436	2.40056
1275	4875	H06	362639	344.24	35709	23278	19783	0.362	0.329	0.346	98643.6	70753.8	57176.3	68.0991	82.44	91.5229	80.6873	11.8099
1276	4875	H07	135381	304	37374	24161	16454	0.411	0.289	0.387	90934.3	83602.1	42516.8	62.7769	97.4104	68.0573	76.0815	18.6591
1277	4875	H08	337726	304	30934	22133	19109	0.586	0.507	0.391	52788.4	43654.8	48872.1	36.4427	50.8652	78.2303	55.1794	21.2252
1278	4875	H09	98363	342	44925	21284	15972	0.412	0.315	0.384	109041	67568.3	41593.8	75.2771	78.7283	66.5797	73.5284	6.26023
1279	4875	H10	156563	350.33	30795	22106	16496	0.49	0.417	0.444	62846.9	53012	37153.2	43.3866	61.7678	59.4716	54.8754	10.0155
1280	4875	H11	339316	303	20572	15431	13577	0.341	0.218	0.219	60328.4	70784.4	61995.4	41.648	82.4756	99.237	74.4535	29.6208
1281	4876	A02	372499	308	57433	30908	21739	0.385	0.342	0.334	149177	90374.3	65086.8	124.295	100.518	130.033	118.282	15.6494
1282	4876	A03	623109	307	44968	28160	19630	0.369	0.339	0.39	121864	83067.8	50333.3	101.538	92.3912	100.558	98.1624	5.02199
1283	4876	A04	660151	304	56540	35892	20411	0.394	0.329	0.354	143503	109094	57658.2	119.567	121.339	115.192	118.699	3.16413
1284	4876	A05	14974	396	42603	21771	14215	0.262	0.228	0.264	162607	95486.8	53844.7	135.485	106.204	107.573	116.421	16.5244
1285	4876	A06	31748	358	52123	28380	19651	0.379	0.373	0.407	137528	76085.8	48282.6	114.589	84.6255	96.4607	98.5584	15.0914
1286	4876	A07	50654	382.42	64738	39418	25032	0.374	0.336	0.38	173096	117315	65873.7	144.225	130.483	131.605	135.437	7.63074
1287	4876	A08	80137	386.49	47106	29346	21665	0.421	0.328	0.384	111891	89469.5	56419.3	93.228	99.5114	112.716	101.819	9.94698
1288	4876	A09	91357	361	46327	30841	17844	0.444	0.351	0.36	104340	87866.1	49566.7	86.9368	97.728	99.0261	94.5636	6.63685
1289	4876	A10	103331	399	44488	32409	22607	0.339	0.306	0.318	131233	105912	71091.2	109.344	117.799	142.029	123.057	16.9648
1290	4876	A11	118818	369	46298	25559	16021	0.479	0.431	0.337	96655.5	59301.6	47540.1	80.534	65.9575	94.9773	80.4896	14.5099
1291	4876	B02	375981	337.33	54950	27940	22915	0.372	0.319	0.365	147715	87586.2	62780.8	123.077	97.4167	125.426	115.307	15.5375
1292	4876	B03	623638	350	46019	28438	21196	0.344	0.322	0.378	133776	88316.8	56074.1	111.463	98.2293	112.027	107.24	7.80839
1293	4876	B04	3323	375	45547	33413	19822	0.335	0.305	0.373	135961	109551	53142.1	113.284	121.847	106.169	113.766	7.84982
1294	4876	B05	16437	368	51008	33624	21242	0.321	0.258	0.31	158903	130326	68522.6	132.399	144.953	136.897	138.083	6.36038
1295	4876	B06	34871	364	46521	25585	18121	0.335	0.301	0.366	138869	85000	49510.9	115.706	94.5402	98.9147	103.054	11.1735
1296	4876	B07	50688	358	32520	20311	12979	0.177	0.167	0.186	183729	121623	69779.6	153.084	135.273	139.408	142.589	9.32146
1297	4876	B08	81463	400	39874	27922	17685	0.411	0.288	0.354	97017	96951.4	49957.6	80.8352	107.833	99.8072	96.1585	13.8638
1298	4876	B09	91368	377	41064	29270	20158	0.408	0.318	0.376	100647	92044	53611.7	83.8597	102.375	107.107	97.7807	12.2859
1299	4876	B10	106231	360	50939	35720	23210	0.318	0.31	0.349	160186	115226	66504.3	133.468	128.159	132.865	131.497	2.90683
1300	4876	B11	124818	354	39602	27987	19607	0.361	0.324	0.3	109701	86379.6	65356.7	91.4034	96.0747	130.572	106.017	21.3934
1301	4876	C02	375982	344	47023	26949	19202	0.359	0.321	0.335	130983	83953.3	57319.4	109.136	93.376	114.515	105.676	10.986
1302	4876	C03	631160	317	42251	29161	17363	0.342	0.294	0.296	123541	99187.1	58658.8	102.935	110.32	117.191	110.148	7.12935
1303	4876	C04	5157	395.41	46232	33093	19495	0.323	0.292	0.314	143133	113332	62086	119.259	126.052	124.038	123.116	3.48892
1304	4876	C05	16736	362.34	49783	27190	21859	0.365	0.272	0.311	136392	99963.2	70286.2	113.642	111.183	140.42	121.749	16.2169
1305	4876	C06	36317	384	46077	28175	18237	0.322	0.255	0.301	143096	110490	60588	119.229	122.891	121.045	121.055	1.83137
1306	4876	C07	57624	384	42564	28030	18192	0.329	0.299	0.34	129374	93745.8	53505.9	107.795	104.268	106.896	106.32	1.833
1307	4876	C08	81915	378	41502	26332	21993	0.37	0.268	0.331	112168	98253.7	66444.1	93.4587	109.282	132.744	111.828	19.7663
1308	4876	C09	91396	397	39926	25264	17583	0.416	0.32	0.355	95976	78950	49529.6	79.9677	87.8112	98.952	88.9103	9.53973
1309	4876	C10	107679	379.88	41107	28571	22199	0.351	0.317	0.345	117114	90129.3	64344.9	97.5801	100.245	128.551	108.792	17.1633
1310	4876	C11	126837	391	39637	26628	18520	0.406	0.345	0.357	97628.1	77182.6	51876.8	81.3443	85.8454	103.641	90.277	11.7906
1311	4876	D02	378717	333	41017	27355	20410	0.275	0.246	0.27	149153	111199	75592.6	124.275	123.68	151.022	132.992	15.6168
1312	4876	D03	632536	323.48	28029	18940	14803	0.369	0.298	0.299	75959.3	63557	49508.4	63.2898	70.6906	98.9096	77.63	18.7965
1313	4876	D04	5836	362	43545	26199	18696	0.379	0.291	0.285	114894	90030.9	65600	95.7308	100.136	131.058	108.975	19.251
1314	4876	D05	17355	357	44129	24541	18575	0.336	0.295	0.337	131336	83189.8	55118.7	109.43	92.5269	110.118	104.025	9.96367
1315	4876	D06	36818	374.48	37425	28888	17725	0.335	0.317	0.305	111716	91129.3	58114.8	93.0828	101.357	116.104	103.515	11.6611
1316	4876	D07	65537	356.4	20669	12475	7376	0.277	0.258	0.262	74617.3	48352.7	28152.7	62.1716	53.7797	56.2444	57.3986	4.31335
1317	4876	D08	84100	392.46	45084	24548	17647	0.436	0.287	0.358	103404	85533.1	49293.3	86.1566	95.1332	98.48	93.2566	6.37242
1318	4876	D09	91397	396.92	45881	31531	21354	0.364	0.276	0.336	126047	114243	63553.6	105.023	127.065	126.97	119.686	12.6986
1319	4876	D10	110300	358	38200	24137	19259	0.37	0.32	0.316	103243	75428.1	60946.2	86.0229	83.894	121.761	97.2258	21.2743
1320	4876	D11	131467	386	39358	23515	16170	0.366	0.37	0.317	107536	63554.1	51009.5	89.5992	70.6872	101.909	87.3983	15.7266
1321	4876	E02	379538	304	42415	25922	16086	0.351	0.301	0.312	120840	86119.6	51557.7	100.685	95.7855	103.004	99.8248	3.68527
1322	4876	E03	637153	327	5265	2449	1627	0.134	0.124	0.132	39291	19750	12325.8	32.7375	21.9667	24.6248	26.443	5.61089
1323	4876	E04	7419	393	9878	6458	3465	0.15	0.139	0.159	65853.3	46460.4	21792.5	54.8694	51.675	43.5378	50.0274	5.84273
1324	4876	E05	19061	385.25	44513	27256	18000	0.3	0.268	0.327	148377	101701	55045.9	123.628	113.116	109.973	115.572	7.1515
1325	4876	E06	46075	370	41403	21570	15929	0.331	0.318	0.314	125085	67830.2	50729.3	104.221	75.4433	101.349	93.6711	15.851
1326	4876	E07	70799	377	45603	24728	18474	0.278	0.276	0.336	164040	89594.2	54982.1	136.679	99.6501	109.845	115.391	19.1272
1327	4876	E08	89602	377	33495	23911	16601	0.456	0.317	0.367	73453.9	75429	45234.3	61.2023	83.895	90.3708	78.4894	15.3172
1328	4876	E09	97920	392.5	6305	5040	6124	0.108	0.101	0.121	58379.6	49901	50611.6	48.6423	55.5018	101.114	68.4192	28.5212
1329	4876	E10	111210	396.92	44214	27571	17767	0.37	0.308	0.329	119497	89516.2	54003	99.5659	99.5633	107.889	102.339	4.80623
1330	4876	E11	131616	354	34473	23711	17805	0.358	0.315	0.309	96293.3	75273	57621.4	80.2322	83.7215	115.118	93.0239	19.2135
1331	4876	F02	379697	343	35197	25089	16649	0.362	0.293	0.334	97229.3	85628	49847.3	81.012	95.2387	99.5868	91.9458	9.71532
1332	4876	F03	637317	344	36957	24159	16559	0.338	0.284	0.278	109340	85066.9	59564.7	91.1029	94.6146	119.001	101.573	15.1948
1333	4876	F04	11668	385.25	59740	48550	28334	0.253	0.22	0.242	236126	220682	117083	196.742	245.451	233.912	225.368	25.4535
1334	4876	F05	20192	386	36360	25084	17265	0.37	0.261	0.296	98270.3	96107.3	58327.7	81.8794	106.894	116.529	101.768	17.8847
1335	4876	F06	46385	390.42	34650	24378	14983	0.361	0.248	0.294	95983.4	98298.4	50962.6	79.9739	109.331	101.815	97.04	15.25
1336	4876	F07	73053	381	42784	24108	14578	0.256	0.225	0.261	167125	107147	55854.4	139.25	119.173	111.588	123.337	14.2932
1337	4876	F08	91340	381	36242	23607	16117	0.378	0.261	0.321	95878.3	90448.3	50208.7	79.8864	100.6	100.309	93.5984	11.8758
1338	4876	F09	99867	363	43246	29933	18132	0.389	0.296	0.316	111172	101125	57379.7	92.6294	112.475	114.635	106.58	12.1297
1339	4876	F10	114414	357	35511	25013	13747	0.364	0.326	0.318	97557.7	76727	43229.6	81.2857	85.3387	86.3656	84.33	2.68599
1340	4876	F11	134137	371.37	31882	21161	16207	0.509	0.338	0.344	62636.5	62606.5	47113.4	52.1891	69.6333	94.1248	71.9824	21.0663
1341	4876	G02	401077	334.33	36608	25322	18065	0.227	0.187	0.218	161269	135412	82867	134.37	150.61	165.555	150.178	15.5968
1342	4876	G03	637325	310	30384	22628	15389	0.354	0.267	0.281	85830.5	84749.1	54765.1	71.5145	94.2611	109.412	91.7291	19.0751
1343	4876	G04	12666	364	31423	23102	16591	0.32	0.259	0.275	98196.9	89196.9	60330.9	81.8182	99.2082	120.531	100.519	19.3898
1344	4876	G05	24113	369	2207	1118	1044	0.096	0.093	0.095	22989.6	12021.5	10989.5	19.1551	13.3708	21.9552	18.1603	4.37779
1345	4876	G06	49852	384	35282	22085	16998	0.346	0.256	0.268	101971	86269.5	63425.4	84.9629	95.9522	126.714	102.543	21.6415
1346	4876	G07	76350	398	33508	22469	13173	0.335	0.258	0.269	100024	87089.1	48970.3	83.3405	96.8638	97.8346	92.6796	8.10248
1347	4876	G08	91355	361	30782	21766	13498	0.412	0.274	0.297	74713.6	79438	45447.8	62.2518	88.3539	90.7973	80.4677	15.8226
1348	4876	G09	99925	383	32095	20039	14543	0.357	0.269	0.309	89902	74494.4	47064.7	74.9069	82.8555	94.0276	83.93	9.60557
1349	4876	G10	117268	378.84	33776	22756	13972	0.373	0.277	0.308	90552.3	82151.6	45363.6	75.4487	91.3721	90.6291	85.8167	8.9866
1350	4876	G11	139168	390	29863	20132	16069	0.357	0.302	0.333	83649.9	66662.3	48255.3	69.6976	74.1443	96.4061	80.0827	14.3103
1351	4876	H02	403447	304	31815	23022	16619	0.36	0.335	0.358	88375	68722.4	46421.8	73.6346	76.4356	92.7431	80.9378	10.3192
1352	4876	H03	651084	347	30447	23380	16685	0.248	0.257	0.246	122770	90972.8	67825.2	102.293	101.183	135.504	112.993	19.5025
1353	4876	H04	13487	379	32959	22708	16605	0.347	0.297	0.312	94982.7	76457.9	53221.2	79.1402	85.0394	106.327	90.1689	14.301
1354	4876	H05	29200	357	37923	26896	14523	0.298	0.245	0.283	127258	109780	51318	106.032	122.101	102.525	110.219	10.4381
1355	4876	H06	50650	363	39478	26664	16701	0.323	0.316	0.356	122223	84379.7	46912.9	101.837	93.8503	93.7244	96.4705	4.64782
1356	4876	H07	78846	359	33508	21948	12059	0.348	0.32	0.33	96287.4	68587.5	36542.4	80.2272	76.2856	73.0058	76.5062	3.61576
1357	4876	H08	91356	361	29186	17859	14815	0.458	0.333	0.34	63724.9	53630.6	43573.5	53.096	59.65	87.0528	66.5996	18.0136
1358	4876	H09	100708	385	26467	13748	10621	0.345	0.336	0.361	76715.9	40916.7	29421.1	63.9202	45.5091	58.7785	56.0692	9.49986
1359	4876	H10	117987	360	31437	21036	13912	0.338	0.334	0.326	93008.9	62982	42674.8	77.4956	70.051	85.2574	77.6013	7.60373
1360	4876	H11	151721	354	26620	17121	13252	0.479	0.399	0.39	55574.1	42909.8	33979.5	46.3047	47.7259	67.8855	53.972	12.0703
1361	4877	A02	151888	375	59813	36264	22844	0.493	0.4	0.491	121325	90660	46525.5	157.014	127.771	124.222	136.336	17.9953
1362	4877	A03	177862	351	46816	28740	16641	0.462	0.373	0.425	101333	77050.9	39155.3	131.142	108.591	104.544	114.759	14.3315
1363	4877	A04	250429	364	43947	27848	17816	0.479	0.49	0.46	91747.4	56832.7	38730.4	118.736	80.0969	103.41	100.748	19.4567
1364	4877	A05	292923	370	66954	36182	24907	0.433	0.417	0.392	154628	86767.4	63538.3	200.114	122.285	169.646	164.015	39.2187
1365	4877	A06	320218	388	36422	37459	18423	0.263	0.275	0.286	138487	136215	64416.1	179.224	191.973	171.99	181.063	10.1178
1366	4877	A07	37219	358	50979	30387	18537	0.43	0.436	0.423	118556	69695	43822.7	153.431	98.2243	117.006	122.887	28.069
1367	4877	A08	32984	369	49846	27718	18113	0.462	0.598	0.443	107892	46351.2	40887.1	139.63	65.3249	109.168	104.707	37.3526
1368	4877	A09	345845	364.45	25506	17161	11220	0.189	0.209	0.229	134952	82110	48995.6	174.65	115.722	130.818	140.396	30.6099
1369	4877	A10	60785	363.54	98978	60522	34925	0.241	0.262	0.268	410697	231000	130317	531.509	325.559	347.945	401.671	112.999
1370	4877	A11	178249	354	45755	27932	17582	0.294	0.292	0.371	155629	95657.5	47390.8	201.41	134.815	126.533	154.252	41.0488
1371	4877	B02	154389	396	42864	32628	18373	0.463	0.393	0.44	92578.8	83022.9	41756.8	119.812	117.008	111.49	116.103	4.23412
1372	4877	B03	191454	363	41483	24087	18484	0.432	0.401	0.43	96025.5	60067.3	42986	124.273	84.6557	114.772	107.9	20.6831
1373	4877	B04	263220	387.86	42410	26740	16435	0.417	0.344	0.43	101703	77732.6	38220.9	131.62	109.552	102.049	114.407	15.3714
1374	4877	B05	293962	366	43473	29150	17728	0.396	0.39	0.384	109780	74743.6	46166.7	142.074	105.34	123.264	123.559	18.3688
1375	4877	B06	325014	383	4441	2913	1930	0.111	0.111	0.119	40009	26243.2	16218.5	51.7782	36.9858	43.3031	44.0224	7.42236
1376	4877	B07	56287	365	40499	22988	10001	0.171	0.16	0.17	236836	143675	58829.4	306.505	202.488	157.074	222.022	76.6068
1377	4877	B08	37627	392.41	68017	37481	26817	0.392	0.499	0.408	173513	75112.2	65727.9	224.554	105.859	175.493	168.635	59.6437
1378	4877	B09	622608	322.24	49050	27706	18976	0.499	0.555	0.567	98296.6	49920.7	33467.4	127.212	70.3556	89.3574	95.6416	28.9444
1379	4877	B10	62685	353	47813	32012	15426	0.432	0.429	0.445	110678	74620	34665.2	143.236	105.166	92.5555	113.652	26.3844
1380	4877	B11	214009	362	67682	34577	21484	0.439	0.398	0.444	154173	86876.9	48387.4	199.525	122.44	129.194	150.386	42.6894
1381	4877	C02	156565	359.38	44057	31607	23589	0.295	0.26	0.286	149346	121565	82479	193.278	171.328	220.218	194.941	24.4874
1382	4877	C03	201863	370.28	47413	32544	21424	0.42	0.424	0.368	112888	76754.7	58217.4	146.096	108.174	155.44	136.57	25.0313
1383	4877	C04	270071	391	41148	31657	18400	0.427	0.397	0.416	96365.3	79740.6	44230.8	124.712	112.382	118.095	118.397	6.1707
1384	4877	C05	298892	373	42019	27870	18590	0.442	0.337	0.394	95065.6	82700.3	47182.7	123.03	116.553	125.977	121.854	4.82085
1385	4877	C06	329065	369	42177	29208	21853	0.351	0.346	0.366	120162	84416.2	59707.7	155.51	118.972	159.419	144.633	22.3094
1386	4877	C07	102314	358	53222	31925	18257	0.346	0.34	0.401	153821	93897.1	45528.7	199.069	132.333	121.561	150.988	41.9866
1387	4877	C08	45572	386	47770	29555	18954	0.352	0.554	0.405	135710	53348.4	46800	175.631	75.1863	124.955	125.258	50.2231
1388	4877	C09	622691	317	102310	52168	37185	0.192	0.162	0.206	532865	322025	180510	689.614	453.844	481.958	541.805	128.775
1389	4877	C10	84126	385	42168	23584	15060	0.458	0.491	0.496	92069.9	48032.6	30362.9	119.153	67.6946	81.0685	89.3055	26.7
1390	4877	C11	280594	400.29	43061	32270	14202	0.297	0.251	0.312	144987	128566	45519.2	187.636	181.194	121.536	163.455	36.446
1391	4877	D02	159566	351	41626	29592	16438	0.412	0.323	0.445	101034	91616.1	36939.3	130.754	129.119	98.6274	119.5	18.0949
1392	4877	D03	204262	396	40807	22167	14554	0.4	0.42	0.327	102018	52778.6	44507.6	132.027	74.3833	118.835	108.415	30.2015
1393	4877	D04	271923	359.44	37932	24845	16650	0.382	0.442	0.486	99298.4	56210.4	34259.3	128.508	79.2199	91.4717	99.7333	25.6618
1394	4877	D05	309401	377	3066	2666	1928	0.094	0.125	0.116	32617	21328	16620.7	42.2117	30.0585	44.377	38.8824	7.71801
1395	4877	D06	338519	355	40417	27257	18092	0.25	0.302	0.272	161668	90255	66514.7	209.225	127.201	177.593	171.339	41.3682
1396	4877	D07	116702	362.43	42066	32749	21837	0.325	0.415	0.4	129434	78913.3	54592.5	167.508	111.216	145.761	141.495	28.3876
1397	4877	D08	63680	376.46	37578	21616	15254	0.375	0.486	0.423	100208	44477.4	36061.5	129.685	62.684	96.2836	96.2177	33.5008
1398	4877	D09	637578	325	36048	19188	14065	0.208	0.213	0.228	173308	90084.5	61688.6	224.288	126.96	164.708	171.985	49.0705
1399	4877	D10	88600	377	42659	25548	16108	0.417	0.366	0.467	102300	69803.3	34492.5	132.393	98.377	92.0945	107.621	21.6813
1400	4877	D11	319709	352	39401	21649	14707	0.375	0.404	0.451	105069	53586.6	32609.8	135.977	75.5221	87.0675	99.5222	32.0941
1401	4877	E02	163639	399	42283	25163	18128	0.453	0.326	0.388	93340	77187.1	46721.6	120.797	108.783	124.746	118.109	8.31396
1402	4877	E03	204665	376	35526	26918	16315	0.407	0.436	0.424	87287.5	61738.5	38478.8	112.964	87.011	102.738	100.904	13.0734
1403	4877	E04	275266	374	41243	24992	14457	0.388	0.423	0.409	106296	59082.7	35347.2	137.565	83.2681	94.3765	105.07	28.6844
1404	4877	E05	310354	372	37745	21383	17843	0.394	0.361	0.378	95799.5	59232.7	47203.7	123.98	83.4794	126.033	111.164	23.9977
1405	4877	E06	339161	395	36442	27903	16821	0.285	0.299	0.401	127867	93321.1	41947.6	165.48	131.522	112	136.334	27.0632
1406	4877	E07	116709	353	38014	20810	17191	0.427	0.416	0.491	89025.8	50024	35012.2	115.214	70.5012	93.4821	93.0657	22.3592
1407	4877	E08	117028	398.3	14341	9334	6316	0.199	0.275	0.221	72065.3	33941.8	28579.2	93.2643	47.8358	76.306	72.4687	22.9561
1408	4877	E09	680495	312	38749	22070	15526	0.383	0.411	0.369	101172	53698.3	42075.9	130.933	75.6795	112.342	106.318	28.1152
1409	4877	E10	88916	369.56	38051	24580	16620	0.396	0.468	0.507	96088.4	52521.4	32781.1	124.354	74.0208	87.5249	95.2999	26.0518
1410	4877	E11	321491	383	39068	27306	16272	0.373	0.403	0.407	104740	67756.8	39980.3	135.551	95.4928	106.747	112.597	20.6596
1411	4877	F02	163823	356	37805	24841	17738	0.395	0.304	0.381	95708.9	81713.8	46556.4	123.863	115.163	124.305	121.11	5.15518
1412	4877	F03	215721	386	34801	28768	18932	0.381	0.285	0.322	91341.2	100940	58795	118.21	142.26	156.982	139.151	19.5718
1413	4877	F04	275971	365	92333	60080	29994	0.218	0.167	0.211	423546	359760	142152	548.137	507.027	379.543	478.236	87.9076
1414	4877	F05	317605	368	2851	2060	1140	0.098	0.096	0.1	29091.8	21458.3	11400	37.6496	30.2422	30.4378	32.7765	4.2213
1415	4877	F06	347463	357	44196	23158	14570	0.365	0.37	0.429	121085	62589.2	33962.7	156.704	88.2099	90.6799	111.864	38.8515
1416	4877	F07	120289	390.43	29314	25704	18455	0.335	0.402	0.385	87504.5	63940.3	47935.1	113.245	90.114	127.986	110.448	19.0902
1417	4877	F08	216633	391	38004	21057	16224	0.359	0.486	0.38	105861	43327.2	42694.7	137.001	61.063	113.994	104.019	38.9393
1418	4877	F09	4292	380.44	38208	27079	16641	0.352	0.406	0.417	108545	66697	39906.5	140.475	93.9992	106.55	113.675	24.0434
1419	4877	F10	125095	375	33200	21499	11212	0.341	0.379	0.401	97360.7	56725.6	27960.1	126.001	79.946	74.653	93.5332	28.2419
1420	4877	F11	327702	353.44	41021	22991	18178	0.395	0.422	0.428	103851	54481	42472	134.4	76.7827	113.399	108.194	29.1591
1421	4877	G02	164991	367	32963	20198	11080	0.487	0.395	0.538	67685.8	51134.2	20594.8	87.5965	72.0658	54.9878	71.55	16.3105
1422	4877	G03	216606	354	36775	21234	14693	0.399	0.362	0.376	92167.9	58657.5	39077.1	119.28	82.6687	104.335	102.095	18.4084
1423	4877	G04	289359	352	39527	24208	16508	0.386	0.291	0.433	102402	83189	38124.7	132.524	117.242	101.792	117.186	15.366
1424	4877	G05	319435	367	32403	22488	13167	0.39	0.398	0.498	83084.6	56502.5	26439.8	107.525	79.6316	70.5938	85.9168	19.2512
1425	4877	G06	630602	347	8048	3911	2896	0.117	0.114	0.136	68786.3	34307	21294.1	89.0207	48.3505	56.855	64.742	21.4516
1426	4877	G07	372767	345	30724	21535	15165	0.322	0.272	0.473	95416.1	79172.8	32061.3	123.484	111.582	85.6032	106.89	19.3714
1427	4877	G08	275428	361.83	24953	13283	10186	0.177	0.298	0.181	140977	44573.8	56276.2	182.448	62.82	150.257	131.841	61.9035
1428	4877	G09	9032	364	27350	19830	13377	0.353	0.284	0.417	77478.8	69823.9	32079.1	100.27	98.4061	85.6508	94.7757	7.95715
1429	4877	G10	142335	398.85	4696	3787	1384	0.109	0.098	0.111	43082.6	38642.9	12468.5	55.7559	54.4612	33.2906	47.8359	12.6132
1430	4877	G11	338042	392.46	33057	24947	13139	0.39	0.327	0.513	84761.5	76290.5	25612.1	109.695	107.52	68.3839	95.1996	23.2486
1431	4877	H02	166637	384	28420	17416	9728	0.471	0.426	0.51	60339.7	40882.6	19074.5	78.0894	57.6178	50.9286	62.2119	14.1512
1432	4877	H03	217697	359	36364	22622	14056	0.441	0.418	0.396	82458	54119.6	35494.9	106.714	76.2733	94.771	92.5861	15.3376
1433	4877	H04	292140	373	31712	21359	14308	0.401	0.371	0.502	79082.3	57571.4	28502	102.345	81.1381	76.0999	86.5278	13.9281
1434	4877	H05	319994	362	31685	15477	13732	0.272	0.273	0.351	116489	56692.3	39122.5	150.756	79.8991	104.456	111.704	35.9799
1435	4877	H06	634396	347	57056	29683	19423	0.375	0.47	0.431	152149	63155.3	45065	196.906	89.0077	120.323	135.412	55.5093
1436	4877	H07	407628	302	31983	17836	12927	0.377	0.384	0.525	84835.5	46447.9	24622.9	109.791	65.4612	65.7427	80.3316	25.513
1437	4877	H08	295486	359	30738	14508	11951	0.37	0.505	0.371	83075.7	28728.7	32212.9	107.513	40.4887	86.0081	78.0034	34.2218
1438	4877	H09	11881	390	32797	18970	12990	0.398	0.441	0.375	82404.5	43015.9	34640	106.645	60.6243	92.4883	86.5858	23.5712
1439	4877	H10	163443	394.47	33432	20056	13949	0.414	0.385	0.476	80753.6	52093.5	29304.6	104.508	73.4178	78.2429	85.3897	16.7321
1440	4877	H11	54709	369.55	38070	17800	12216	0.434	0.413	0.564	87718.9	43099.3	21659.6	113.523	60.7418	57.8307	77.365	31.3471
1441	4878	A02	350187	388	46055	34410	23269	0.408	0.354	0.398	112880	97203.4	58464.8	109.265	115.387	114.717	113.123	3.35776
1442	4878	A03	601359	392.25	31905	21326	15712	0.203	0.176	0.198	157167	121170	79353.5	152.134	143.837	155.704	150.558	6.08847
1443	4878	A04	672865	367	49494	34817	24925	0.383	0.314	0.39	129227	110882	63910.3	125.089	131.624	125.402	127.372	3.68612
1444	4878	A05	53275	434.45	83970	44399	39149	0.355	0.283	0.364	236535	156887	107552	228.96	186.235	211.034	208.743	21.4548
1445	4878	A06	105584	422	47550	32578	22664	0.367	0.316	0.436	129564	103095	51981.7	125.415	122.38	101.996	116.597	12.7355
1446	4878	A07	136513	410.38	92949	63652	50844	0.153	0.144	0.156	607510	442028	325923	588.055	524.715	639.512	584.094	57.501
1447	4878	A08	280058	430	47775	36695	22767	0.345	0.314	0.417	138478	116863	54597.1	134.044	138.724	107.128	126.632	17.0521
1448	4878	A09	328403	427	81004	36825	39317	0.129	0.128	0.144	627938	287695	273035	607.829	341.513	535.737	495.026	137.747
1449	4878	A10	15910	451	40321	33955	16923	0.318	0.329	0.423	126796	103207	40007.1	122.735	122.513	78.5002	107.916	25.4751
1450	4878	A11	64876	495	52745	30928	22357	0.349	0.369	0.427	151132	83815.7	52358.3	146.292	99.4946	102.735	116.174	26.1333
1451	4878	B02	354261	355	45937	30752	23124	0.362	0.307	0.385	126898	100169	60062.3	122.834	118.907	117.852	119.864	2.62538
1452	4878	B03	603071	363.37	10644	6417	4724	0.114	0.107	0.114	93368.4	59972	41438.6	90.3784	71.1905	81.309	80.9593	9.59871
1453	4878	B04	5856	448.56	54565	27120	18276	0.217	0.199	0.247	251452	136281	73991.9	243.399	161.775	145.184	183.452	52.5739
1454	4878	B05	57608	401	47133	31978	23551	0.333	0.277	0.366	141541	115444	64347	137.008	137.039	126.259	133.435	6.21503
1455	4878	B06	107582	430	54699	30792	29112	0.305	0.261	0.329	179341	117977	88486.3	173.598	140.046	173.624	162.423	19.3786
1456	4878	B07	143241	411	52347	19754	28429	0.151	0.141	0.161	346669	140099	176578	335.567	166.307	346.473	282.782	101.018
1457	4878	B08	290311	421	44923	32333	20102	0.299	0.275	0.338	150244	117575	59473.4	145.433	139.568	116.696	133.899	15.184
1458	4878	B09	335506	417.93	44120	30195	18852	0.435	0.343	0.469	101425	88032.1	40196.2	98.1772	104.5	78.8712	93.8493	13.3511
1459	4878	B10	19803	464.38	48458	40576	19988	0.36	0.296	0.387	134606	137081	51648.6	130.295	162.724	101.343	131.454	30.7071
1460	4878	B11	70931	451	1271	849	533	0.088	0.087	0.089	14443.2	9758.62	5988.76	13.9807	11.5841	11.7509	12.4385	1.3381
1461	4878	C02	359472	361.4	44683	29182	24447	0.335	0.28	0.392	133382	104221	62364.8	129.111	123.717	122.37	125.066	3.56713
1462	4878	C03	607097	357.41	4891	3954	2938	0.121	0.119	0.127	40421.5	33226.9	23133.9	39.127	39.4424	45.3923	41.3206	3.52971
1463	4878	C04	12865	405	46947	29369	20960	0.368	0.305	0.409	127573	96291.8	51246.9	123.488	114.304	100.555	112.782	11.5422
1464	4878	C05	58904	431.45	27109	13357	17210	0.131	0.114	0.131	206939	117167	131374	200.312	139.084	257.776	199.058	59.3561
1465	4878	C06	107677	409	47869	30425	23962	0.349	0.276	0.351	137160	110236	68267.8	132.768	130.857	133.952	132.526	1.56199
1466	4878	C07	164676	404	48953	29104	28543	0.341	0.251	0.318	143557	115952	89757.9	138.96	137.643	176.119	150.907	21.844
1467	4878	C08	295358	408	71668	38651	28765	0.343	0.263	0.335	208945	146962	85865.7	202.253	174.453	168.482	181.729	18.0232
1468	4878	C09	337832	430	46861	26526	20221	0.435	0.317	0.485	107726	83678.2	41692.8	104.277	99.3314	81.8078	95.1386	11.8066
1469	4878	C10	36508	471	43748	32708	18487	0.355	0.302	0.372	123234	108305	49696.2	119.287	128.564	97.5118	115.121	15.94
1470	4878	C11	73735	484.51	65577	35466	21386	0.311	0.26	0.333	210859	136408	64222.2	204.106	161.925	126.014	164.015	39.0879
1471	4878	D02	367306	381	40747	33629	24768	0.356	0.282	0.4	114458	119252	61920	110.792	141.559	121.497	124.616	15.6189
1472	4878	D03	614826	361.4	45330	34404	25936	0.319	0.269	0.372	142100	127896	69720.4	137.55	151.821	136.802	142.058	8.46325
1473	4878	D04	13294	430	77752	41480	33016	0.336	0.337	0.389	231405	123086	84874	223.994	146.111	166.536	178.88	40.3824
1474	4878	D05	65238	408	2011	2010	1499	0.088	0.09	0.09	22852.3	22333.3	16655.6	22.1204	26.5111	32.6808	27.1041	5.3051
1475	4878	D06	109128	416	34720	24708	18156	0.349	0.323	0.424	99484.2	76495.4	42820.8	96.2983	90.8048	84.021	90.3747	6.14994
1476	4878	D07	172255	424	40261	23205	17354	0.308	0.305	0.391	130718	76082	44383.6	126.531	90.3141	87.0877	101.311	21.901
1477	4878	D08	305798	404.33	2215	1865	1081	0.091	0.089	0.09	24340.7	20955.1	12011.1	23.5612	24.875	23.5677	24.0013	0.756653
1478	4878	D09	373600	401	41967	29934	21930	0.335	0.33	0.456	125275	90709.1	48092.1	121.263	107.677	94.3643	107.768	13.4495
1479	4878	D10	37553	476.58	103615	63876	50332	0.313	0.25	0.296	331038	255504	170041	320.437	303.299	333.646	319.128	15.2157
1480	4878	D11	80997	472.63	55921	40023	43573	0.116	0.106	0.116	482078	377575	375629	466.639	448.206	737.044	550.63	161.702
1481	4878	E02	367469	362	46015	30060	22167	0.335	0.276	0.361	137358	108913	61404.4	132.959	129.287	120.485	127.577	6.41047
1482	4878	E03	622689	353	36679	24120	17187	0.298	0.244	0.294	123084	98852.5	58459.2	119.142	117.344	114.706	117.064	2.23129
1483	4878	E04	13791	447	43661	27848	19807	0.373	0.3	0.4	117054	92826.7	49517.5	113.305	110.191	97.1611	106.886	8.56452
1484	4878	E05	70933	415	41492	26962	19938	0.358	0.283	0.504	115899	95272.1	39559.5	112.188	113.094	77.622	100.968	20.2233
1485	4878	E06	123418	441	36883	26687	18869	0.355	0.32	0.534	103896	83396.9	35335.2	100.569	98.9974	69.3332	89.6331	17.5977
1486	4878	E07	201631	436.44	95486	40801	31840	0.189	0.203	0.271	505217	200990	117491	489.038	238.588	230.535	319.387	146.977
1487	4878	E08	309874	446.99	55285	29055	21586	0.307	0.338	0.491	180081	85961.5	43963.3	174.314	102.042	86.263	120.873	46.9492
1488	4878	E09	376254	447	40453	22965	22011	0.276	0.269	0.359	146569	85371.7	61312	141.875	101.342	120.304	121.173	20.2807
1489	4878	E10	37641	496.57	40288	24784	18783	0.338	0.314	0.356	119195	78929.9	52761.2	115.378	93.6948	103.526	104.2	10.8573
1490	4878	E11	103520	462	47468	26631	23343	0.342	0.245	0.339	138795	108698	68858.4	134.351	129.031	135.111	132.831	3.31245
1491	4878	F02	379388	359	38652	25543	18799	0.401	0.28	0.384	96389	91225	48955.7	93.3023	108.29	96.0588	99.217	7.97731
1492	4878	F03	661122	370	43796	26336	22771	0.369	0.266	0.34	118688	99007.5	66973.5	114.887	117.528	131.413	121.276	8.87721
1493	4878	F04	30625	411	41689	31270	21124	0.363	0.278	0.361	114846	112482	58515.2	111.168	133.523	114.816	119.836	11.9933
1494	4878	F05	85433	424	41088	28479	21337	0.349	0.275	0.367	117731	103560	58139	113.96	122.932	114.078	116.99	5.14636
1495	4878	F06	123527	412	35907	23297	21453	0.332	0.26	0.368	108154	89603.8	58296.2	104.69	106.365	114.386	108.481	5.18261
1496	4878	F07	204232	406.35	33896	27183	20184	0.361	0.264	0.355	93894.7	102966	56856.3	90.8878	122.227	111.561	108.225	15.9337
1497	4878	F08	309892	407.87	40233	24308	19765	0.332	0.265	0.42	121184	91728.3	47059.5	117.303	108.887	92.3382	106.176	12.7013
1498	4878	F09	378719	404.25	45661	29081	22915	0.32	0.241	0.338	142691	120668	67795.9	138.121	143.241	133.026	138.129	5.10725
1499	4878	F10	41400	493	37255	24622	19193	0.382	0.275	0.358	97526.2	89534.5	53611.7	94.403	106.283	105.195	101.96	6.56738
1500	4878	F11	107522	499	43460	26034	17675	0.387	0.323	0.419	112300	80600.6	42183.8	108.703	95.678	82.7712	95.7176	12.9662
1501	4878	G02	379555	357.81	36427	25387	19488	0.367	0.289	0.371	99256.1	87844.3	52528.3	96.0775	104.277	103.069	101.141	4.4265
1502	4878	G03	665497	368	87573	51942	44734	0.162	0.136	0.151	540574	381926	296252	523.263	453.371	581.292	519.309	64.0523
1503	4878	G04	41148	414	36703	24282	17998	0.372	0.278	0.338	98664	87345.3	53248.5	95.5044	103.684	104.482	101.224	4.96902
1504	4878	G05	89201	440.41	107811	50608	33479	0.157	0.138	0.159	686694	366725	210560	664.703	435.325	413.151	504.393	139.275
1505	4878	G06	127133	434.45	36250	26208	18354	0.341	0.262	0.329	106305	100031	55787.2	102.901	118.743	109.463	110.369	7.95968
1506	4878	G07	215718	401.28	32057	24724	17600	0.352	0.281	0.332	91071	87985.8	53012	88.1546	104.445	104.018	98.8724	9.28437
1507	4878	G08	321496	410.99	33083	28565	22712	0.379	0.278	0.354	87290.2	102752	64158.2	84.4948	121.973	125.888	110.785	22.8523
1508	4878	G09	379099	402	41304	26517	16904	0.351	0.27	0.331	117675	98211.1	51069.5	113.907	116.583	100.206	110.232	8.78494
1509	4878	G10	55691	493.23	41696	27405	16457	0.335	0.243	0.345	124466	112778	47701.4	120.48	133.874	93.5977	115.984	20.5112
1510	4878	G11	116339	458.55	5334	5255	2078	0.089	0.088	0.091	59932.6	59715.9	22835.2	58.0133	70.8866	44.8062	57.902	13.0405
1511	4878	H02	382035	378.43	29660	21491	16606	0.36	0.272	0.278	82388.9	79011	59733.8	79.7505	93.7911	117.207	96.9162	18.9229
1512	4878	H03	670283	356.46	53512	31956	30272	0.168	0.147	0.157	318524	217388	192815	308.323	258.053	378.334	314.903	60.4098
1513	4878	H04	42199	404	23448	18818	12435	0.432	0.313	0.355	54277.8	60121.4	35028.2	52.5396	71.3679	68.7308	64.2128	10.1949
1514	4878	H05	89821	407	32659	22006	18032	0.402	0.283	0.369	81241.3	77759.7	48867.2	78.6396	92.3057	95.8851	88.9435	9.10112
1515	4878	H06	128606	435.43	34276	21736	16713	0.363	0.267	0.332	94424.2	81408.2	50340.4	91.4004	96.6367	98.7757	95.6043	3.7945
1516	4878	H07	234348	421	35355	24061	15741	0.387	0.311	0.438	91356.6	77366.6	35938.4	88.431	91.839	70.5167	83.5956	11.4541
1517	4878	H08	328087	414	41364	23995	18383	0.387	0.323	0.412	106884	74287.9	44618.9	103.461	88.1845	87.5493	93.0649	9.00877
1518	4878	H09	8675	492	542	684	438	0.092	0.09	0.093	5891.3	7600	4709.68	5.70264	9.02168	9.24113	7.98848	1.98264
1519	4878	H10	60339	486.96	31342	21267	20610	0.512	0.371	0.529	61214.8	57323.5	38960.3	59.2545	68.0466	76.4462	67.9158	8.59661
1520	4878	H11	146771	476.49	34437	26708	17251	0.357	0.285	0.382	96462.2	93712.3	45159.7	93.3731	111.242	88.6104	97.742	11.9318
1521	4879	A02	166375	464	54860	27670	23792	0.441	0.38	0.434	124399	72815.8	54820.3	95.9545	89.3783	103.095	96.1426	6.86032
1522	4879	A03	322661	475.3	2801	2834	1909	0.09	0.093	0.094	31122.2	30473.1	20308.5	24.0059	37.4045	38.1922	33.2009	7.97278
1523	4879	A04	80731	507.37	40371	27027	15875	0.282	0.252	0.295	143160	107250	53813.6	110.425	131.645	101.202	114.424	15.6105
1524	4879	A05	654260	549.81	85490	63584	51662	0.165	0.156	0.172	518121	407590	300360	399.65	500.299	564.858	488.269	83.2587
1525	4879	A06	227186	697.14	56945	33919	27026	0.38	0.347	0.431	149855	97749.3	62705.3	115.59	119.983	117.924	117.832	2.19801
1526	4879	A07	159242	463	34275	22213	16815	0.389	0.352	0.429	88110.5	63105.1	39195.8	67.9635	77.4588	73.7116	73.0447	4.78267
1527	4879	A08	3391	554	58200	33178	24658	0.402	0.386	0.429	144776	85953.4	57477.9	111.672	105.504	108.093	108.423	3.09725
1528	4879	A09	311153	433.55	31927	21569	16102	0.232	0.234	0.237	137616	92175.2	67940.9	106.15	113.141	127.77	115.687	11.0326
1529	4879	B02	168184	467	58242	32549	23776	0.36	0.311	0.498	161783	104659	47743	124.791	128.465	89.7855	114.347	21.35
1530	4879	B03	335979	452	50239	33781	24344	0.365	0.298	0.433	137641	113359	56221.7	106.169	139.143	105.731	117.014	19.1657
1531	4879	B04	80735	528.48	48758	29665	19204	0.21	0.172	0.237	232181	172471	81029.5	179.091	211.701	152.384	181.059	29.7072
1532	4879	B05	679525	533	1714	1815	1398	0.091	0.092	0.092	18835.2	19728.3	15195.7	14.5284	24.2156	28.577	22.4403	7.19057
1533	4879	B06	19990	770	53017	32698	25114	0.346	0.27	0.39	153228	121104	64394.9	118.192	148.65	121.101	129.314	16.8081
1534	4879	B07	277184	454	2652	2436	1709	0.104	0.105	0.111	25500	23200	15396.4	19.6693	28.477	28.9545	25.7002	5.22844
1535	4879	B08	380802	363	43929	31275	29476	0.35	0.286	0.381	125511	109353	77364.8	96.8124	134.226	145.492	125.51	25.4835
1536	4879	B09	638432	407	2812	2858	1554	0.087	0.089	0.088	32321.8	32112.4	17659.1	24.9312	39.4165	33.2097	32.5192	7.2673
1537	4879	C02	196515	476	46331	31275	25663	0.372	0.308	0.448	124546	101542	57283.5	96.0675	124.639	107.727	109.478	14.3658
1538	4879	C03	342459	469	57327	33309	25779	0.356	0.301	0.461	161031	110661	55919.7	124.21	135.832	105.163	121.735	15.4837
1539	4879	C04	91529	516.46	55322	33373	27853	0.348	0.302	0.394	158971	110507	70692.9	122.621	135.642	132.945	130.403	6.87252
1540	4879	C05	727038	542	1294	1144	764	0.091	0.09	0.092	14219.8	12711.1	8304.35	10.9683	15.6023	15.6172	14.0626	2.67973
1541	4879	C06	1614	446.63	55479	33529	22154	0.359	0.276	0.412	154538	121482	53771.8	119.202	149.114	101.123	123.146	24.2372
1542	4879	C07	310325	502	71684	34442	31049	0.347	0.269	0.371	206582	128037	83690	159.346	157.16	157.388	157.964	1.20165
1543	4879	C08	645033	372	42983	28606	23737	0.334	0.3	0.39	128692	95353.3	60864.1	99.2655	117.042	114.461	110.256	9.60537
1544	4879	C09	5907	463	56792	32957	23614	0.43	0.351	0.383	132074	93894.6	61655.4	101.875	115.252	115.949	111.025	7.93214
1545	4879	D02	211490	472.49	24225	17856	9214	0.178	0.157	0.183	136096	113732	50349.7	104.976	139.602	94.6877	113.089	23.5303
1546	4879	D03	343256	478	3161	2744	1741	0.091	0.093	0.092	34736.3	29505.4	18923.9	26.7936	36.2166	35.5883	32.8662	5.26838
1547	4879	D04	133071	512.02	44685	29252	21932	0.246	0.219	0.278	181646	133571	78892.1	140.112	163.952	148.364	150.81	12.1069
1548	4879	D05	143491	579	4537	3856	2154	0.126	0.122	0.148	36007.9	31606.6	14554.1	27.7745	38.7957	27.3704	31.3135	6.48291
1549	4879	D06	13051	407	16605	12409	8164	0.109	0.108	0.108	152339	114898	75592.6	117.506	141.033	142.159	133.566	13.9197
1550	4879	D07	30663	405	47366	31226	22771	0.361	0.285	0.503	131208	109565	45270.4	101.206	134.486	85.1355	106.943	25.1705
1551	4879	D08	121868	422.53	36970	22117	16756	0.392	0.333	0.461	94311.2	66417.4	36347.1	72.7464	81.5245	68.3543	74.2084	6.70573
1552	4879	D09	67436	486.96	54835	27823	23414	0.41	0.343	0.42	133744	81116.6	55747.6	103.163	99.5672	104.839	102.523	2.69348
1553	4879	E02	281816	472.62	11862	9485	6088	0.094	0.093	0.097	126191	101989	62762.9	97.337	125.187	118.032	113.519	14.4633
1554	4879	E03	371178	500	45751	30859	21688	0.403	0.318	0.372	113526	97040.9	58301.1	87.5676	119.114	109.641	105.441	16.187
1555	4879	E04	139105	539	47188	29224	22868	0.243	0.202	0.26	194189	144673	87953.8	149.787	177.58	165.406	164.258	13.9323
1556	4879	E05	177365	566.46	44291	34593	26908	0.359	0.274	0.396	123373	126252	67949.5	95.1632	154.969	127.786	125.973	29.944
1557	4879	E06	59620	413	47223	28399	25171	0.426	0.333	0.557	110852	85282.3	45190.3	85.5051	104.68	84.9849	91.7234	11.224
1558	4879	E07	158413	429.91	44828	33880	23337	0.421	0.36	0.469	106480	94111.1	49759.1	82.1325	115.517	93.5769	97.0756	16.9652
1559	4879	E08	163910	441.31	56710	42874	32284	0.346	0.302	0.447	163902	141967	72223.7	126.425	174.258	135.824	145.502	25.343
1560	4879	E09	96021	455.68	41364	31383	21490	0.381	0.36	0.424	108567	87175	50684	83.7424	107.004	95.3163	95.3541	11.6306
1561	4879	F02	292253	464	49584	26114	24997	0.382	0.292	0.37	129801	89431.5	67559.5	100.121	109.773	127.052	112.316	13.6444
1562	4879	F03	379696	499	54247	35661	26300	0.358	0.283	0.347	151528	126011	75792.5	116.88	154.673	142.535	138.029	19.295
1563	4879	F04	202386	521.49	47015	31575	23290	0.283	0.217	0.305	166131	145507	76360.7	128.144	178.604	143.604	150.117	25.8527
1564	4879	F05	268251	575.75	3885	3834	3214	0.114	0.11	0.112	34078.9	34854.5	28696.4	26.2866	42.7825	53.9665	41.0119	13.9247
1565	4879	F06	107701	416	51394	28897	24625	0.375	0.295	0.338	137051	97955.9	72855	105.713	120.237	137.011	120.987	15.6625
1566	4879	F07	222365	435	42817	30227	18709	0.43	0.309	0.413	99574.4	97822	45300.2	76.8061	120.072	85.1917	94.0234	22.9454
1567	4879	F08	166259	416	35569	34376	18271	0.41	0.295	0.369	86753.7	116529	49514.9	66.9169	143.034	93.1178	101.023	38.6695
1568	4879	F09	146557	481	50083	31266	21226	0.403	0.309	0.361	124275	101184	58797.8	95.8591	124.2	110.575	110.211	14.1738
1569	4879	G02	317003	456	1851	1561	1072	0.093	0.094	0.093	19903.2	16606.4	11526.9	15.3522	20.3836	21.6775	19.1378	3.3416
1570	4879	G03	31762	529	41323	28661	18919	0.366	0.304	0.363	112904	94279.6	52118.5	87.0881	115.724	98.014	100.275	14.4514
1571	4879	G04	345647	546.53	7580	3496	2497	0.115	0.106	0.114	65913	32981.1	21903.5	50.8416	40.4829	41.1917	44.1721	5.78683
1572	4879	G05	330500	560.69	23063	13825	13332	0.152	0.13	0.147	151730	106346	90693.9	117.036	130.535	170.559	139.377	27.8352
1573	4879	G06	156516	425	49336	28662	19957	0.384	0.285	0.327	128479	100568	61030.6	99.1016	123.443	114.774	112.44	12.3377
1574	4879	G07	341196	410.47	41885	26516	18567	0.294	0.211	0.274	142466	125668	67762.8	109.89	154.252	127.435	130.526	22.342
1575	4879	G08	168027	424	37819	28437	21730	0.35	0.286	0.347	108054	99430.1	62622.5	83.347	122.046	117.768	107.72	21.2161
1576	4879	G09	308835	484.59	35128	28065	20785	0.356	0.294	0.367	98674.2	95459.2	56634.9	76.1117	117.172	106.508	99.9304	21.3057
1577	4879	H02	319990	474.55	22330	10426	6288	0.156	0.115	0.125	143141	90660.9	50304	110.411	111.282	94.6017	105.432	9.38912
1578	4879	H03	45384	520.5	5012	3461	2388	0.1	0.102	0.099	50120	33931.4	24121.2	38.6597	41.6493	45.3624	41.8905	3.35781
1579	4879	H04	354844	508.52	2396	2285	1628	0.116	0.116	0.116	20655.2	19698.3	14034.5	15.9322	24.1788	26.3933	22.1681	5.51275
1580	4879	H05	122819	656.66	3967	3329	2308	0.101	0.1	0.098	39277.2	33290	23551	30.2962	40.8621	44.2901	38.4828	7.294
1581	4879	H06	11667	474.16	43627	26737	22261	0.247	0.185	0.216	176628	144524	103060	136.241	177.397	193.815	169.151	29.6599
1582	4879	H07	19970	499	44427	27726	20848	0.409	0.325	0.382	108623	85310.8	54575.9	83.786	104.715	102.635	97.0456	11.5301
1583	4879	H08	203912	410	42490	24986	18281	0.404	0.334	0.429	105173	74808.4	42613.1	81.1247	91.8241	80.1381	84.3623	6.48089
1584	4879	H09	260594	504.55	42711	24657	18378	0.431	0.365	0.466	99097.4	67553.4	39437.8	76.4382	82.9189	74.1667	77.8413	4.54169

## Sheet: legend
Column A – number
Column B – plate number
Column C – compound coordinate
Column D – compound NSC number
Column E – molecular weight of the compound
Column F – plate1 luciferase
Column G – plate 2 luciferase
Column H – plate 3 luciferase
Column I – plate1 viability
Column J – plate 2 viability
Column K – plate 3 viability
Column L – plate1 Luciferase/viability
Column M – plate2 Luciferase/viability
Column N – plate3 Luciferase/viability
Column O – plate1 % normalized to control
Column P– plate 2 % normalized to control
Column Q – plate 3 % normalized to control
Column R – average of O,P,Q columns
Column S – standard deviation of O,P,Q columns
